# Supplementary material for: Colonization of the Scottish islands via long-distance Neolithic transport of red deer (Cervus elaphus)
Source: Proc Biol Sci. 2016 Apr 13;283(1828):20160095. doi: 10.1098/rspb.2016.0095 (PMC4843653; doi:10.1098/rspb.2016.0095)
Supplement: Table S1 [file rspb20160095supp4.xls]

## Sheet: Sheet2
SAMPLE ID.	ELEMENT	HAPLOTYPE	SITE	AGE	TIME PERIOD	AREA	LOCATION	PCR success?
CN01	Humerus	Hap010	Caisteal Nan Gillean II	7500-6000 BP	Mesolithic	Oronsay	Inner Hebrides	Yes
CN02	Second Phalanx	N/A	Caisteal Nan Gillean II	7500-6000 BP	Mesolithic	Oronsay	Inner Hebrides	No
CN03	Femur	Hap010	Caisteal Nan Gillean II	7500-6000 BP	Mesolithic	Oronsay	Inner Hebrides	Yes
CN04	Femur	Hap010	Caisteal Nan Gillean II	7500-6000 BP	Mesolithic	Oronsay	Inner Hebrides	Yes
CN05	Metatarsal	Hap010	Caisteal Nan Gillean II	7500-6000 BP	Mesolithic	Oronsay	Inner Hebrides	Yes
CN06	Metatarsal	Hap010	Caisteal Nan Gillean II	7500-6000 BP	Mesolithic	Oronsay	Inner Hebrides	Yes
CS01	Metatarsal	Hap010	Cnoc Sligeach	7000-5500 BP	Mesolithic	Oronsay	Inner Hebrides	Yes
CS02	Radius	Hap010	Cnoc Sligeach	7000-5500 BP	Mesolithic	Oronsay	Inner Hebrides	Yes
CS03	Scapula	N/A	Cnoc Sligeach	7000-5500 BP	Mesolithic	Oronsay	Inner Hebrides	No
CS04	Metacarpal	Hap010	Cnoc Sligeach	7000-5500 BP	Mesolithic	Oronsay	Inner Hebrides	Yes
CS05	Metatarsal	N/A	Cnoc Sligeach	7000-5500 BP	Mesolithic	Oronsay	Inner Hebrides	No
CS06	Metatarsal	N/A	Cnoc Sligeach	7000-5500 BP	Mesolithic	Oronsay	Inner Hebrides	No
PR01	Metatarsal	Hap010	Priory Midden	7000-6000BP	Mesolithic	Oronsay	Inner Hebrides	Yes
APL10	First Phalanx	Hap007	Applecross Broch	2200-1800 BP	Late Iron Age	Applecross, Wester Ross	Mainland Scotland	Yes
RS01	Metatarsal	Hap016	Risga	7500-6500 BP	Mesolithic	Risga	Mainland Scotland	Yes
RS02	Metatarsal	Hap010	Risga	7500-6500 BP	Mesolithic	Risga	Mainland Scotland	Yes
RS03	Tibia	Hap010	Risga	7500-6500 BP	Mesolithic	Risga	Mainland Scotland	Yes
RS04	Tibia	N/A	Risga	7500-6500 BP	Mesolithic	Risga	Mainland Scotland	No
RS05	Radius	N/A	Risga	7500-6500 BP	Mesolithic	Risga	Mainland Scotland	No
RS06	Humerus	N/A	Risga	7500-6500 BP	Mesolithic	Risga	Mainland Scotland	No
MOA97	First Phalanx	Hap013	Moaness	2700-2400 BP	Bronze Age	Hoy	Orkney Isles	Yes
MH08	Tibia	N/A	Mine Howe	2000 BP	Iron Age	Mainland	Orkney Isles	No
MH10	Metacarpal	Hap011	Mine Howe	2000 BP	Iron Age	Mainland	Orkney Isles	Yes
MH11	Metacarpal	N/A	Mine Howe	2000 BP	Iron Age	Mainland	Orkney Isles	No
MH12	Metacarpal	N/A	Mine Howe	2000 BP	Iron Age	Mainland	Orkney Isles	No
MH13	Radius	N/A	Mine Howe	2000 BP	Iron Age	Mainland	Orkney Isles	No
MH14	Metatarsal	Hap011	Mine Howe	2000 BP	Iron Age	Mainland	Orkney Isles	Yes
MH15	Radius	N/A	Mine Howe	2000 BP	Iron Age	Mainland	Orkney Isles	No
MH16	Humerus	Hap011	Mine Howe	2000 BP	Iron Age	Mainland	Orkney Isles	Yes
MH28	Metacarpal	Hap011	Mine Howe	2000 BP	Iron Age	Mainland	Orkney Isles	Yes
MH32	Tibia	Hap011	Mine Howe	2000 BP	Iron Age	Mainland	Orkney Isles	Yes
MH33	Humerus	Hap011	Mine Howe	2000 BP	Iron Age	Mainland	Orkney Isles	Yes
MH35	Metatarsal	Hap011	Mine Howe	2000 BP	Iron Age	Mainland	Orkney Isles	Yes
B09	Ulna	Hap008	Ness of Brodgar	5200-4300 BP	Neolithic	Mainland	Orkney Isles	No
B09	Ulna	Hap008	Ness of Brodgar	5200-4300 BP	Neolithic	Mainland	Orkney Isles	Yes
B11	Metatarsal	Hap008	Ness of Brodgar	5200-4300 BP	Neolithic	Mainland	Orkney Isles	Yes
LON44	Metatarsal	Hap012	Links of Noltland	5000 BP	Neolithic	Westray, Orkney	Orkney Isles	Yes
NT01	Radius	Hap014	Northton	2500 BP	Beaker VII	Lewis	Outer Hebrides	Yes
NT02	Tibia	N/A	Northton	2500 BP	Beaker VII	Lewis	Outer Hebrides	No
NT03	Tibia	Hap011	Northton	2500 BP	Beaker VII	Lewis	Outer Hebrides	Yes
NT04	Humerus	Hap015	Northton	2500 BP	Beaker VII	Lewis	Outer Hebrides	Yes
NT05	Metacarpal	Hap011	Northton	2500 BP	Beaker VII	Lewis	Outer Hebrides	Yes
NT06	Metacarpal	N/A	Northton	2500 BP	Beaker VII	Lewis	Outer Hebrides	No
NT07	Metacarpal	N/A	Northton	2500 BP	Beaker VII	Lewis	Outer Hebrides	No
NT08	Metatarsal	Hap011	Northton	2500 BP	Beaker VII	Lewis	Outer Hebrides	Yes
NT09	Metacarpal	Hap011	Northton	2500 BP	Beaker VII	Lewis	Outer Hebrides	Yes
NT10	Metatarsal	N/A	Northton	2500 BP	Beaker VII	Lewis	Outer Hebrides	No
BS01	Radius	N/A	Bornais	1000-700 BP	Early Norse	South Uist	Outer Hebrides	No
BS03	Radius	Hap018	Bornais	1000-700 BP	Early Norse	South Uist	Outer Hebrides	Yes
BS07	Radius	Hap019	Bornais	1000-700 BP	Early Norse	South Uist	Outer Hebrides	Yes
BS10	Radius	Hap011	Bornais	1000-700 BP	Early Norse	South Uist	Outer Hebrides	Yes
BS09	Ulna	Hap019	Baile Sear	1300-1100 BP	Late Iron Age	North Uist	Outer Hebrides	Yes
NT52	Scapula	Hap017	Northton	1300-1100 BP	Late Iron Age	Lewis	Outer Hebrides	Yes
NT53	Scapula	Hap011	Northton	1300-1100 BP	Late Iron Age	Lewis	Outer Hebrides	Yes
NT54	Scapula	N/A	Northton	1300-1100 BP	Late Iron Age	Lewis	Outer Hebrides	No
NT55	Scapula	Hap009	Northton	1300-1100 BP	Late Iron Age	Lewis	Outer Hebrides	Yes
NT56	Scapula	N/A	Northton	1300-1100 BP	Late Iron Age	Lewis	Outer Hebrides	No
NT57	Scapula	Hap011	Northton	1300-1100 BP	Late Iron Age	Lewis	Outer Hebrides	Yes
NT58	Scapula	N/A	Northton	1300-1100 BP	Late Iron Age	Lewis	Outer Hebrides	No
NT59	Scapula	N/A	Northton	1300-1100 BP	Late Iron Age	Lewis	Outer Hebrides	No
BS02	Metacarpal	Hap011	Bornais	1300-1100 BP	Late Iron Age/Pictish	South Uist	Outer Hebrides	Yes
BS05	Radius	Hap011	Bornais	1300-1100 BP	Late Iron Age/Pictish	South Uist	Outer Hebrides	Yes
BS06	Metacarpal	N/A	Bornais	1300-1100 BP	Late Iron Age/Pictish	South Uist	Outer Hebrides	No
BS04	Radius	N/A	Bornais	1000-700 BP	Late Norse	South Uist	Outer Hebrides	No
BS08	Metacarpal	Hap020	Bornais	1000-700 BP	Late Norse	South Uist	Outer Hebrides	Yes
NT28	Metatarsal	N/A	Northton	5500-4500 BP	Neolithic	Lewis	Outer Hebrides	No
NT29	Scapula	Hap009	Northton	5500-4500 BP	Neolithic	Lewis	Outer Hebrides	Yes
NT30	First Phalanx	N/A	Northton	5500-4500 BP	Neolithic	Lewis	Outer Hebrides	No
NT31	Metatarsal	N/A	Northton	5500-4500 BP	Neolithic	Lewis	Outer Hebrides	No
NT32	Radius	Hap011	Northton	5500-4500 BP	Neolithic	Lewis	Outer Hebrides	Yes
NT33	Metatarsal	N/A	Northton	5500-4500 BP	Neolithic	Lewis	Outer Hebrides	No
NT34	Metapodial	Hap011	Northton	5500-4500 BP	Neolithic	Lewis	Outer Hebrides	Yes
NT35	Metapodial	Hap011	Northton	5500-4500 BP	Neolithic	Lewis	Outer Hebrides	Yes
NT36	Metapodial	Hap011	Northton	5500-4500 BP	Neolithic	Lewis	Outer Hebrides	Yes
