# Supplementary material for: Colonization of the Scottish islands via long-distance Neolithic transport of red deer (Cervus elaphus)
Source: Proc Biol Sci. 2016 Apr 13;283(1828):20160095. doi: 10.1098/rspb.2016.0095 (PMC4843653; doi:10.1098/rspb.2016.0095)
Supplement: Table S2 [file rspb20160095supp5.xls]

## Sheet: Sheet1
STUDY	HAP (THIS STUDY)	AGE (yr BP)	COUNTRY	LOCATION	ID	ACCESSION NO.	ORIGINAL HAP NAME	SEQUENCE
Carden et al. (2012)	Hap001	30297-29594	IRE	Waterford	IRE2	JQ599360	IRE2	TATGTAATA-AAACC-TTATGCGCTTATAGTACATAGAATTAATGTACTAGGACATACTATGTATAATAGTACATTATATTATATGCCCCATGCATATAAGCATGTACTTTCTATTATTTATAGTACATAGTACATGATGTTGTTTATCGTACATAGCGCATTAAGTCAAATCAGTCCTTGTCAACATGCGTATCCCGTCCCCTAGATCACGAGCTTGATCACCATGCCGCGTGAAACCAGCAACCCGCTGGGCAGGGATCCCTCTTCTCGCTCCGGGCCCATGAACTGTGGGGGTAGCTATTTAATGAACTTTATCAGACATCTGGTT
Carden et al. (2012)	Hap002	1862-1705	IRE	Clare	IRE18	JQ599376	IRE18	TATGTAATA-AAACC-TTATGCGCTTATAGTACATAGAATTAATGTACTAGGACATACTATGTATAATAGTACATTATATTATATGCCCCATGCATATAAGCATGTACTTTCTATTATTTATAGTACATAGTACATGATGTTGTTTATCGTACATAGCGCATTAAGTCAAATCAGTCCTTGTCAACATGCGTATCCCGTCCCCTAGATCACGAGCTTGATTACCATGCCGCGTGAAACCAGCAACCCGCTGGGCAGGGATCCCTCTTCTCGCTCCGGGCCCATGAACTGTGGGGGTAGCTACTTAATGAACTTTATCAGANNNNNNNNN
Rosvold et al. (2012)	Hap003	4000-2500	NOR	Rundøyno	1316	JX8612699	10	TATGTAATA-AAACC-TTATGCGCTTATAGTACATAGAATTAATGTACTAGGACATACTATGTATAATAGTACATTATATTATATGCCCCATGCATATAAGCATGTACTTTCTATTATTTATAGTACATAGTGCATGATGTTGTTCATCGTACATAGCGCATTAAGTCAAATCAGTTCTTGTCAACATGCGTATCCCGTCCCCTAGATCACGAGCTTGATTACCATGCCGCGTGAAACCAGCAACCCGCTGGGCAGGGATCCCTCTTCTCGCTCCGGGCCCATGAACTGTGGGGGTAGCTATTTAATGAACTTTATCAGACATCTGGTT
Rosvold et al. (2012)	Hap004	7500-1800	NOR	Skipshelleren	1208	JX8612677	8	TATGTAATA-AAACC-TTATGCGCTTATAGTACATAGAATTAATGTACTAGGACATACTATGTATAATAGTACATTATATTATATGCCCCATGCATATAAGCATGTACCTTCTATTATTTATAGTACATAGTGCATGATGTTGTTCATCGTACATAGCGCATTAAGTCAAATCAGTCCTTGTCAACATGCGTATCCCGTCCCCTAGATCACGAGCTTGATTACCATGCCGCGTGAAACCAGCAACCCGCTGGGCAGGGATCCCTCTTCTCGCTCCGGGCCCATGAACTGTGGGGGTAGCTATTTAATGAACTTTATCAGACATCTGGTT
Rosvold et al. (2012)	Hap004	7500-1800	NOR	Skipshelleren	1211	JX8612677	8	TATGTAATA-AAACC-TTATGCGCTTATAGTACATAGAATTAATGTACTAGGACATACTATGTATAATAGTACATTATATTATATGCCCCATGCATATAAGCATGTACCTTCTATTATTTATAGTACATAGTGCATGATGTTGTTCATCGTACATAGCGCATTAAGTCAAATCAGTCCTTGTCAACATGCGTATCCCGTCCCCTAGATCACGAGCTTGATTACCATGCCGCGTGAAACCAGCAACCCGCTGGGCAGGGATCCCTCTTCTCGCTCCGGGCCCATGAACTGTGGGGGTAGCTATTTAATGAACTTTATCAGACATCTGGTT
Rosvold et al. (2012)	Hap004	7500-1800	NOR	Skipshelleren	1212	JX8612677	8	TATGTAATA-AAACC-TTATGCGCTTATAGTACATAGAATTAATGTACTAGGACATACTATGTATAATAGTACATTATATTATATGCCCCATGCATATAAGCATGTACCTTCTATTATTTATAGTACATAGTGCATGATGTTGTTCATCGTACATAGCGCATTAAGTCAAATCAGTCCTTGTCAACATGCGTATCCCGTCCCCTAGATCACGAGCTTGATTACCATGCCGCGTGAAACCAGCAACCCGCTGGGCAGGGATCCCTCTTCTCGCTCCGGGCCCATGAACTGTGGGGGTAGCTATTTAATGAACTTTATCAGACATCTGGTT
Rosvold et al. (2012)	Hap004	7500-1800	NOR	Skipshelleren	1213	JX8612677	8	TATGTAATA-AAACC-TTATGCGCTTATAGTACATAGAATTAATGTACTAGGACATACTATGTATAATAGTACATTATATTATATGCCCCATGCATATAAGCATGTACCTTCTATTATTTATAGTACATAGTGCATGATGTTGTTCATCGTACATAGCGCATTAAGTCAAATCAGTCCTTGTCAACATGCGTATCCCGTCCCCTAGATCACGAGCTTGATTACCATGCCGCGTGAAACCAGCAACCCGCTGGGCAGGGATCCCTCTTCTCGCTCCGGGCCCATGAACTGTGGGGGTAGCTATTTAATGAACTTTATCAGACATCTGGTT
Rosvold et al. (2012)	Hap005	7500-1800	NOR	Skipshelleren	1202	JX8612688	9	TATGTAATA-AAACC-TTATGCGCTTATAGTACATAGAATTAATGTACTAGGACATACTATGTATAATAGTACATTATATTATATGCCCCATGCATATAAGCATGTACTTTCTATTATTTATAGTACATAGCGCATGATGTTGTTCATCGTACATAGCGCATTAAGTCAAATCAGTCCTTGTCAACATGCGTATCCCGTCCCCTAGATCACGAGCTTGATTACCATGCCGCGTGAAACCAGCAACCCGCTGGGCAGGGATCCCTCTTCTCGCTCCGGGCCCATGAACTGTGGGGGTAGCTATTTAATGAACTTTATCAGACATCTGGTT
Rosvold et al. (2012)	Hap005	7500-1800	NOR	Skipshelleren	1218	JX8612688	9	TATGTAATA-AAACC-TTATGCGCTTATAGTACATAGAATTAATGTACTAGGACATACTATGTATAATAGTACATTATATTATATGCCCCATGCATATAAGCATGTACTTTCTATTATTTATAGTACATAGCGCATGATGTTGTTCATCGTACATAGCGCATTAAGTCAAATCAGTCCTTGTCAACATGCGTATCCCGTCCCCTAGATCACGAGCTTGATTACCATGCCGCGTGAAACCAGCAACCCGCTGGGCAGGGATCCCTCTTCTCGCTCCGGGCCCATGAACTGTGGGGGTAGCTATTTAATGAACTTTATCAGACATCTGGTT
Rosvold et al. (2012)	Hap005	4000-1400	NOR	Grønehelleren	1343	JX8612688	9	TATGTAATA-AAACC-TTATGCGCTTATAGTACATAGAATTAATGTACTAGGACATACTATGTATAATAGTACATTATATTATATGCCCCATGCATATAAGCATGTACTTTCTATTATTTATAGTACATAGCGCATGATGTTGTTCATCGTACATAGCGCATTAAGTCAAATCAGTCCTTGTCAACATGCGTATCCCGTCCCCTAGATCACGAGCTTGATTACCATGCCGCGTGAAACCAGCAACCCGCTGGGCAGGGATCCCTCTTCTCGCTCCGGGCCCATGAACTGTGGGGGTAGCTATTTAATGAACTTTATCAGACATCTGGTT
Rosvold et al. (2012)	Hap005	4000-1400	NOR	Grønehelleren	1348	JX8612688	9	TATGTAATA-AAACC-TTATGCGCTTATAGTACATAGAATTAATGTACTAGGACATACTATGTATAATAGTACATTATATTATATGCCCCATGCATATAAGCATGTACTTTCTATTATTTATAGTACATAGCGCATGATGTTGTTCATCGTACATAGCGCATTAAGTCAAATCAGTCCTTGTCAACATGCGTATCCCGTCCCCTAGATCACGAGCTTGATTACCATGCCGCGTGAAACCAGCAACCCGCTGGGCAGGGATCCCTCTTCTCGCTCCGGGCCCATGAACTGTGGGGGTAGCTATTTAATGAACTTTATCAGACATCTGGTT
Rosvold et al. (2012)	Hap006	7500-1800	NOR	Skipshelleren	1209	JX8612655	6	TATGTAATA-AAACC-TTATGCGCTTATAGTACATAGAATTAATGTACTAGGACATACTATGTATAATAGTACATTATATTATATGCCCCATGCATATAAGCATGTACTTTCTATTATCTATAGTACATAGTGCATGATGTTGTTCATCGTACATAGCGCATTAAGTCAAATCAGTCCTTGTCAACATGCGTATCCCGTCCCCTAGATCACGAGCTTGATTACCATGCCGCGTGAAACCAGCAACCCGCTGGGCAGGGATCCCTCTTCTCGCTCCGGGCCCATGAACTGTGGGGGTAGCTATTTAATGAACTTTATCAGACATCTGGTT
Rosvold et al. (2012)	Hap006	7500-1800	NOR	Skipshelleren	1222	JX8612655	6	TATGTAATA-AAACC-TTATGCGCTTATAGTACATAGAATTAATGTACTAGGACATACTATGTATAATAGTACATTATATTATATGCCCCATGCATATAAGCATGTACTTTCTATTATCTATAGTACATAGTGCATGATGTTGTTCATCGTACATAGCGCATTAAGTCAAATCAGTCCTTGTCAACATGCGTATCCCGTCCCCTAGATCACGAGCTTGATTACCATGCCGCGTGAAACCAGCAACCCGCTGGGCAGGGATCCCTCTTCTCGCTCCGGGCCCATGAACTGTGGGGGTAGCTATTTAATGAACTTTATCAGACATCTGGTT
Present	Hap007	LATE-IRON	UK	APPLECROSS	APL10	TBC	NA	TATGTAATA-AAACC-TTATGCGCTTATAGTACATAGAATTAATGTACTAGGACATACTATGTATAATAGTACATTATATTATATGCCCCATGCATATAAGCATGTATTTTCTATTNTTTANAGTACATAGTGCATGATGTTGTTCATCGTACATAGCGCATTAAGTCAAATCAGTCCTTGTCAACATGCGTATCCCGTCCCCTAGATCACGAGCTTGATTACCATGCCGCGTGAAACCANCANNNCGCTAGGCAGGGATNCCTCTTCTNGCTCNGGGCNCATGAACTGTGGGGGTAGCNNNNNNNNNNNNNNNNNNNNNNNNNNNNNN
Pérez-Espona et al. (2009)	Hap007	MODERN	UK	Highlands	Perez65	EF636791	H65	TATGTAATA-AAACC-TTATGCGCTTATAGTACATAGAATTAATGTACTAGGACATACTATGTATAATAGTACATTATATTATATGCCCCATGCATATAAGCATGTATTTTCTATTATTTATAGTACATAGTGCATGATGTTGTTCATCGTACATAGCGCATTAAGTCAAATCAGTCCTTGTCAACATGCGTATCCCGTCCCCTAGATCACGAGCTTGATTACCATGCCGCGTGAAACCAGCAACCCGCTAGGCAGGGATCCCTCTTCTCGCTCCGGGCCCATGAACTGTGGGGGTAGCTATTTAATGAACTTTATCAGACATCTGGTT
Present	Hap008	NEOLITHIC	UK	ORKNEY	B09	TBC	NA	TATGTAATA-AAANC-TTATGCGCTTATAGTACATAGAATTAATGTATTAGGACATACTATGTATAATAGTACATTATATTATATGNCNCATGCTTATAAGCATGTATTTTCTGTTATTTANAGTACATAGTNCATGATGTTGTCCATCGTACATAGTGCATTAAGTCAAATCAGTCCTCGTCAACATGCGTATCCCGTCCCCTAGATCACGAGCTTGATCACCATGCCGCGTGAAACCAGCAACCCGCTGGGCAGGGATCCCTCTTCTCGCTCCGGGCCCATGGACTGTGGGGGTAGCTATTTAATGAACTTTATCAGACATCTGGTT
Present	Hap008	NEOLITHIC	UK	ORKNEY	B11	TBC	NA	TATGTAATA-AAACC-TTATGCGCTTATAGTACATAGAATTAATGTATTAGGACATACTATGTATAATAGTACATTATATTATATGCCCCATGCTTATAAGCATGTATTTTCTGTTNTTTANAGTACATAGTNCATGATGTTGTCCATCGTACATAGTGCATTAAGTCAAATCAGTCCTCGTCAACATGCGTATCCCGTCCCCTAGATCACGAGCTTGATCACCATGCCGCGTGAAACCAGCAACCCGCTGGGCAGGGATNCCTCTTCTCGCTCCGGGCCCATGGACTGTGGGGGTAGCTATTTAATGAACTTTATCAGACATCTGGTT
Present	Hap009	NEOLITHIC	UK	OUTER	NT29	TBC	NA	TATGTAATA-AAACC-TTATGCGCTTATAGTACATAGAATTAATGTACTAGGACATACTATGTATAATAGTACATTATATTATATGCCCCATGCATATAAGCATGTATTTTCTATTNTTTANAGTACATAGTNCATGATGTTGTTCATCGTACATAGCACATTAAGTCAAATCAGTCCCTGTCAACATGCGTATCCCGTCCCCTAGATCACGAGCTTGNTNACCATGCCGCGTGAAACCAGCAACCCGCTGGGCAGGGATCCCTCTTCTCGCTCCGGGCCCATGAACTGTGGGGGTAGCTATTTAATGAACTTTATCAGACATCTGGTT
Present	Hap009	IRON	UK	OUTER	NT55	TBC	NA	TATGTAATA-AAACC-TTATGCGCTTATAGTACATAGAATTAATGTACTAGGACATACTATGTATAATAGTACATTATATTATATGCCCCATGCATATAAGCATGTANTTTCTATTATTTANAGTACATAGTNCATGATGTTGTTCATCGTACATAGCACATTAAGTCAAATCAGTCCCTGTCAACATGCGTATCCCGTCCCCTAGATCACGAGCTTGATCACCATGCCGCGTGAAACCAGCAACCCGCTGGGCAGGGATCCCTCTTCTCGCTCCGGGCCCATGAACTGTGGGGGTAGCTATTTAATGAACTTTATCAGACATCTGGTT
Present	Hap010	MESOLITHIC	UK	INNER	CN01	TBC	NA	TATGTAATA-AAACC-TTATGCGCTTATAGTACATAGAATTAATGTACTAGGACATACTATGTATAATAGTACATTATATTATATGCCCCATGCATATAAGCATGTACTTTCTATTNTTTANAGTACATAGTNCATGATGTTGTTTATNGTACATAGCGCATTAAGTCAAATCAGTCCTTGTCAACATGCGTATCCCGTCCCCTAGATCACGAGCTTGNTTACCATGCCGCGTGAAACCAGCAACCCGCTGGGCAGGGATCCCTCTTCTCGCTCCGGGCCCATGAACTGTGGGGGTAGCTATTTAATGAACTTTATCAGACATCTGGTT
Present	Hap010	MESOLITHIC	UK	INNER	CN03	TBC	NA	TATGTAATA-AAACC-TTATGCGCTTATAGTACATAGAATTAATGTACTAGGACATACTATGTATAATAGTACATTATATTATATGCCCCATGCATATAAGCATGTACTTTCTATTNTTTANAGTACATAGTNCATGATGTTGTTTATCGTACATAGCGCATTAAGTCAAATCAGTCCTTGTCAACATGCGTATCCCGTCCCCTAGATCACGAGCTTGNTTACCATGCCGCGTGAAACCAGCAACCCGCTGGGCAGGGATCCCTCTTCTCGCTCCGGGCCCATGAACTGTGGGGGTAGCTATTTAATGAACTTTATCAGACATCTGGTT
Present	Hap010	MESOLITHIC	UK	INNER	CN04	TBC	NA	TATGTAATA-AAACC-TTATGCGCTTATAGTACATAGAATTAATGTACTAGGACATACTATGTATAATAGTACATTATATTATATGCCCNATGCATATAAGCATGTACTTTNTATTNTTTANAGTACATAGTNCATGATGTTGTTTATCGTACATAGCGCATTAAGTCAAATCAGTCCTTGTCAACATGCGTATCCCGTCCCCTAGATCACGAGCTTGNTTACCATGCCGCGTGAAACCAGCAACCCGCTGGGCAGGGATCCCTCTTCTCGCTCCGGGCCCATGAACTGTGGGGGTAGCTATTTAATGAACTTTATCAGACATCTGGTT
Present	Hap010	MESOLITHIC	UK	INNER	CN05	TBC	NA	TATGTAATA-AAACC-TTATGCGCTTATAGTACATAGAATTAATGTACTAGGACATACTATGTATAATAGTACATTATATTATATGCCCCATGCATATAAGCATGTACTTTCTATTNTTTANAGTACATAGTNCATGATGTTGTTTATCGTACATAGCGCATTAAGTCAAATCAGTCCTTGTCAACATGCGTATCCCGTCCCCTAGATCACGAGCTTGNTTACCATGCCGCGTGAAACCAGCAACCCGCTGGGCAGGGATCCCTCTTCTCGCTCCGGGCCCATGAACTGTGGGGGTAGCTATTTAATGAACTTTATCAGACATCTGGTT
Present	Hap010	MESOLITHIC	UK	INNER	CN06	TBC	NA	TATGTAATA-AAACC-TTATGCGCTTATAGTACATAGAATTAATGTACTAGGACATACTATGTATAATAGTACATTATATTATATGCCCCATGCATATAAGCATGTACTTTCTATTATTTANAGTACATAGTNCATGATGTTGTTTATCGTACATAGCGCATTAAGTCAAATCAGTCCTTGTCAACATNNNTATCCNGTCCCCTAGATCACGAGCTTGNTTACCATGCCGCGTGAAACCAGCAANCCGCTGGGCAGGGATCCCTCTTCTCGCTCCGGGCCCATNAACTGTGGGGGTAGCTATTTAATGAACTTTATCAGACATCTGGTT
Present	Hap010	MESOLITHIC	UK	INNER	CS01	TBC	NA	TATGTAATA-AAACC-TTATGCGCTTATAGTACATAGAATTAATGTACTAGGACATACTATGTATAATAGTACATTATATTATATGCCCCATGCATATAAGCATGTACTTTCTATTNTTTANAGTACATAGTNCATGATGTTGTTTATCGTACATAGCGCATTAAGTCAAATCAGTCCTTGTCAACATGCGTATCCCGTCCCCTAGATCACGAGCTTGNTTACCATGCCGCGTGAAACCAGCAACCCGCTGGGCAGGGATCCCTCTTCTCGCTCCGGGCCCATGAACTGTGGGGGTAGCTATTTAATGAACTTTATCAGACATCTGGTT
Present	Hap010	MESOLITHIC	UK	INNER	CS02	TBC	NA	TATGTAATA-AAACC-TTATGCGCTTATAGTACATAGAATTAATGTACTAGGACATACTATGTATAATAGTACATTATATTATATGCCCCATGCATATAAGCATGTACTTTCTATTNTTTANAGTACATAGTNCATNATGTTGTTTATCGTACATAGCGCATTAAGTCAAATCAGTCCTTGTCAACATGCGTATCCCGTCCCCTAGATCACGAGCTTGNTTACCATGCCGCGTGAAACCAGCAACCCGCTGGGCAGGGATCCCTCTTCTCGCTCCGGGCCCATGAACTNTGGGGGTAGCTATTTAATGAACTTTATCAGACATCTGNTT
Present	Hap010	MESOLITHIC	UK	INNER	CS04	TBC	NA	TATGTAATA-AAACC-TTATGCGCTTATAGTACATAGAATTAATGTACTAGGACATACTATGTATAATAGTANATTATATTATATGCCCCATGCATATAAGCATGTACTTTCTATTATTTATAGTACATAGTACATGATGTTGTTTATCGTACATAGCGCATTAAGTCAAATCAGTCCTTGTCAACATGCGTATCCCGTCCCCTAGATCACNAGCTTGNTTACCATGCCGCGTGAAACCAGCAANCNGCTGGGCAGGGATCCCTCTTCTCGNTCCGGGCCCATGAACTGTGGGGGTAGCTATTTAATGAACTTTATCAGACATCTGGTT
Hmwe et al. (2006)	Hap010	MODERN	UK	Glenartney	Hmwe02	DQ452076	2	TATGTAATA-AAACC-TTATGCGCTTATAGTACATAGAATTAATGTACTAGGACATACTATGTATAATAGTACATTATATTATATGCCCCATGCATATAAGCATGTACTTTCTATTATTTATAGTACATAGTACATGATGTTGTTTATCGTACATAGCGCATTAAGTCAAATCAGTCCTTGTCAACATGCGTATCCCGTCCCCTAGATCACGAGCTTGATTACCATGCCGCGTGAAACCAGCAACCCGCTGGGCAGGGATCCCTCTTCTCGCTCCGGGCCCATGAACTGTGGGGGTAGCTATTTAATGAACTTTATCAGACATCTGGTT
Hmwe et al. (2006)	Hap010	MODERN	UK	Islay	Hmwe02	DQ452076	2	TATGTAATA-AAACC-TTATGCGCTTATAGTACATAGAATTAATGTACTAGGACATACTATGTATAATAGTACATTATATTATATGCCCCATGCATATAAGCATGTACTTTCTATTATTTATAGTACATAGTACATGATGTTGTTTATCGTACATAGCGCATTAAGTCAAATCAGTCCTTGTCAACATGCGTATCCCGTCCCCTAGATCACGAGCTTGATTACCATGCCGCGTGAAACCAGCAACCCGCTGGGCAGGGATCCCTCTTCTCGCTCCGGGCCCATGAACTGTGGGGGTAGCTATTTAATGAACTTTATCAGACATCTGGTT
Carden et al. (2012)	Hap010	2770-2740	IRE	Waterford	IRE1a	JQ599359	IRE1a	TATGTAATA-AAACC-TTATGCGCTTATAGTACATAGAATTAATGTACTAGGACATACTATGTATAATAGTACATTATATTATATGCCCCATGCATATAAGCATGTACTTTCTATTATTTATAGTACATAGTACATGATGTTGTTTATCGTACATAGCGCATTAAGTCAAATCAGTCCTTGTCAACATGCGTATCCCGTCCCCTAGATCACGAGCTTGATTACCATGCCGCGTGAAACCAGCAACCCGCTGGGCAGGGATCCCTCTTCTCGCTCCGGGCCCATGAACTGTGGGGGTAGCTATTTAATGAACTTTATCAGACATCTGGTT
Carden et al. (2012)	Hap010	2782-2722	IRE	Waterford	IRE1b	JQ599359	IRE1b	TATGTAATA-AAACC-TTATGCGCTTATAGTACATAGAATTAATGTACTAGGACATACTATGTATAATAGTACATTATATTATATGCCCCATGCATATAAGCATGTACTTTCTATTATTTATAGTACATAGTACATGATGTTGTTTATCGTACATAGCGCATTAAGTCAAATCAGTCCTTGTCAACATGCGTATCCCGTCCCCTAGATCACGAGCTTGATTACCATGCCGCGTGAAACCAGCAACCCGCTGGGCAGGGATCCCTCTTCTCGCTCCGGGCCCATGAACTGTGGGGGTAGCTATTTAATGAACTTTATCAGACATCTGGTT
Carden et al. (2012)	Hap010	3340-3082	IRE	Waterford	IRE1c	JQ599359	IRE1c	TATGTAATA-AAACC-TTATGCGCTTATAGTACATAGAATTAATGTACTAGGACATACTATGTATAATAGTACATTATATTATATGCCCCATGCATATAAGCATGTACTTTCTATTATTTATAGTACATAGTACATGATGTTGTTTATCGTACATAGCGCATTAAGTCAAATCAGTCCTTGTCAACATGCGTATCCCGTCCCCTAGATCACGAGCTTGATTACCATGCCGCGTGAAACCAGCAACCCGCTGGGCAGGGATCCCTCTTCTCGCTCCGGGCCCATGAACTGTGGGGGTAGCTATTTAATGAACTTTATCAGACATCTGGTT
Pérez-Espona et al. (2009)	Hap010	MODERN	UK	Highlands	Perez1	EF636727	H1	TATGTAATA-AAACC-TTATGCGCTTATAGTACATAGAATTAATGTACTAGGACATACTATGTATAATAGTACATTATATTATATGCCCCATGCATATAAGCATGTACTTTCTATTATTTATAGTACATAGTACATGATGTTGTTTATCGTACATAGCGCATTAAGTCAAATCAGTCCTTGTCAACATGCGTATCCCGTCCCCTAGATCACGAGCTTGATTACCATGCCGCGTGAAACCAGCAACCCGCTGGGCAGGGATCCCTCTTCTCGCTCCGGGCCCATGAACTGTGGGGGTAGCTATTTAATGAACTTTATCAGACATCTGGTT
Pérez-Espona et al. (2009)	Hap010	MODERN	UK	Highlands	Perez15	EF636741	H15	TATGTAATA-AAACC-TTATGCGCTTATAGTACATAGAATTAATGTACTAGGACATACTATGTATAATAGTACATTATATTATATGCCCCATGCATATAAGCATGTACTTTCTATTATTTATAGTACATAGTACATGATGTTGTTTATCGTACATAGCGCATTAAGTCAAATCAGTCCTTGTCAACATGCGTATCCCGTCCCCTAGATCACGAGCTTGATTACCATGCCGCGTGAAACCAGCAACCCGCTGGGCAGGGATCCCTCTTCTCGCTCCGGGCCCATGAACTGTGGGGGTAGCTATTTAATGAACTTTATCAGACATCTGGTT
Pérez-Espona et al. (2009)	Hap010	MODERN	UK	Highlands	Perez29	EF636755	H29	TATGTAATA-AAACC-TTATGCGCTTATAGTACATAGAATTAATGTACTAGGACATACTATGTATAATAGTACATTATATTATATGCCCCATGCATATAAGCATGTACTTTCTATTATTTATAGTACATAGTACATGATGTTGTTTATCGTACATAGCGCATTAAGTCAAATCAGTCCTTGTCAACATGCGTATCCCGTCCCCTAGATCACGAGCTTGATTACCATGCCGCGTGAAACCAGCAACCCGCTGGGCAGGGATCCCTCTTCTCGCTCCGGGCCCATGAACTGTGGGGGTAGCTATTTAATGAACTTTATCAGACATCTGGTT
Pérez-Espona et al. (2009)	Hap010	MODERN	UK	Highlands	Perez3	EF636729	H3	TATGTAATA-AAACC-TTATGCGCTTATAGTACATAGAATTAATGTACTAGGACATACTATGTATAATAGTACATTATATTATATGCCCCATGCATATAAGCATGTACTTTCTATTATTTATAGTACATAGTACATGATGTTGTTTATCGTACATAGCGCATTAAGTCAAATCAGTCCTTGTCAACATGCGTATCCCGTCCCCTAGATCACGAGCTTGATTACCATGCCGCGTGAAACCAGCAACCCGCTGGGCAGGGATCCCTCTTCTCGCTCCGGGCCCATGAACTGTGGGGGTAGCTATTTAATGAACTTTATCAGACATCTGGTT
Pérez-Espona et al. (2009)	Hap010	MODERN	UK	Highlands	Perez40	EF636766	H40	TATGTAATA-AAACC-TTATGCGCTTATAGTACATAGAATTAATGTACTAGGACATACTATGTATAATAGTACATTATATTATATGCCCCATGCATATAAGCATGTACTTTCTATTATTTATAGTACATAGTACATGATGTTGTTTATCGTACATAGCGCATTAAGTCAAATCAGTCCTTGTCAACATGCGTATCCCGTCCCCTAGATCACGAGCTTGATTACCATGCCGCGTGAAACCAGCAACCCGCTGGGCAGGGATCCCTCTTCTCGCTCCGGGCCCATGAACTGTGGGGGTAGCTATTTAATGAACTTTATCAGACATCTGGTT
Present	Hap010	MESOLITHIC	UK	INNER	PRO1	TBC	NA	TATGTAATA-AAACC-TTATGCGCTTATAGTACATAGAATTAATGTACTAGGACATACTATGTATAATAGTACATTATATTATATGCCCCATGCATATAAGCATGTACTTTCTATTNTTTANAGTACATAGTNCATGATGTTGTTTATCGTACATAGCGCATTAAGTCAAATCAGTCCTTGTCAACATGCGTATCCCGTCCCCTAGATCACGAGCTTGNTTACCATGCCGCGTGAAACCAGCAACCCGCTGGGCAGGGATCCCTCTTCTCGCTCCGGGCCCATGAACTGTGGGGGTAGCTATTTAATGAACTTTATCAGACATCTGGTT
Present	Hap010	MESOLITHIC	UK	INNER	RS02	TBC	NA	TATGTAATA-AAACC-TTATGCGCTTATAGTACATAGAATTAATGTACTAGGACATACTATGTATAATAGTACATTATATTATATGCCCCATGCATATAAGCATGTACTTTCTATTNTTTANAGTACATAGTNCATGATGTTGTTTATCGTACATAGCGCATTAAGTCAAATCAGTCCTTGTCAACATGCGTATCCCGTCCCCTAGATCACGAGCTTGNTTACCATGCCGCGTGAAACCAGCAACCCGCTGGNCAGGGATCCCTCTTCTCGCTCCGGGCCCATGAACTGTGGGGGTAGCTATTTAATGAACTTTATCAGACATCTGGTT
Present	Hap010	MESOLITHIC	UK	INNER	RS03	TBC	NA	TATGTAATA-AAACC-TTATGCGCTTATAGTACATAGAATTAATGTANTAGGACATACTATGTATAATAGTACATTATATTATATGCCCCATGCATATAAGCATGTACTTTCTATTNTTTANAGTACATAGTNCATGATGTTGTTTATCGTACATAGCGCATTAAGTCAAATNAGTNCTTGTNAACATGCGTATCCCGTCCCCTAGATCACGAGCTTGNTTACCATGCCGCGTGAAACCAGCAACCCGCTGGGCAGGGATCCCTCTTCTCGCTCCGGGCCCATGAACTGTGGGGGTAGCTATTTAATGAACTTTATCAGACATCTGGTT
Nussey et al. (2006)	Hap010	MODERN	UK	RUM	RumB4	DQ386110	B4	TATGTAATA-AAACC-TTATGCGCTTATAGTACATAGAATTAATGTACTAGGACATACTATGTATAATAGTACATTATATTATATGCCCCATGCATATAAGCATGTACTTTCTATTATTTATAGTACATAGTACATGATGTTGTTTATCGTACATAGCGCATTAAGTCAAATCAGTCCTTGTCAACATGCGTATCCCGTCCCCTAGATCACGAGCTTGATTACCATGCCGCGTGAAACCAGCAACCCGCTGGGCAGGGATCCCTCTTCTCGCTCCGGGCCCATGAACTGTGGGGGTAGCTATTTAATGAACTTTATCAGACATCTGGTT
Present	Hap011	IRON	UK	OUTER	DS02	TBC	NA	TATGTAATA-AAACC-TTATGCGCTTATAGTACATAGAATTAATGTACTAGGACATACTATGTATAATAGTACATTATATTATATGCCCCATGCATATAAGCATGTACTTTCTATTATTTATAGTACATAGTACATGATGTTGTTCATCGTACATAGCACATTAAGTCAAATCAGTCCCTGTCAACATGCGTATCCCGTCCCCTAGATCACGAGCTTGATCACCATGCCGCGTGAAACNNNCAACCCGCTGGGCAGGGATCCCTCTTCTCGCTCCGGGCCCATGAACTGTGGGGGTAGCTATTTAATGAACTTTATCAGACATCTGGTT
Present	Hap011	IRON	UK	OUTER	DS05	TBC	NA	TATGTAATA-AAACC-TTATGCGCTTATAGTACATAGAATTAATGTACTAGGACATACTATGTATAATAGTACATTATATTATATGCCCCATGCATATAAGCATGTACTTTCTATTATTTATAGTACATAGTACATGATGTTGTTCATCGTACATAGCACATTAAGTCAAATCAGTCCCTGTCAACATGCGTATCCCGTCCCCTAGATCACGAGCTTGATCACCATGCCGCGTGAAACNNNCAACCCGCTGGGCAGGGATCCCTCTTCTCGCTCCGGGCCCATGAACTGTGGGGGTAGCTATTTAATGAACTTTATCAGACATCTGGTT
Present	Hap011	NORSE	UK	OUTER	DS10	TBC	NA	NNNNNNNNNNNNNNNNNNNNNNNNNNNNNNNNNNNNNNNNNNNNNNNNNNNNNNNNNNNNNNNNNNNNNNNNNNNNNNNNNNNNTGCCCCATGCATATAAGCATGTACTTTCTATTATTTATAGTACATAGTACATGATGTTGTTCATCGTACATAGCACATTAAGTCAAATCAGTCCCTGTCAACATGCGTATCCCGTCCCCTAGATCACGAGCTTGATCACCATGCCGCGTGAAACNNNCAACCCGCTGGGCAGGGATCCCTCTTCTCGCTCCGGGCCCATGAACTGTGGGGGTAGCTATTTAATGAACTTTATCAGACATCTGGTT
Present	Hap011	IRON	UK	ORKNEY	MH10	TBC	NA	TATGTAATA-AAACC-TTATGCGCTTATAGTACATAGAATTAATGTACTAGGACATACTATGTATAATAGTACATTATATTATATGCCCCATGCATATAAGCATGTACTTTCTATTATTTANAGTACATAGTNCATGATGTTGTTCATCGTACATAGCACATTAAGTCAAATCAGTCCCTGTCAACATGCGTATCCCGTCCCCTAGATCACGAGCTTGNTNACCATGCCGCGTGAAACCAGCAACCCGCTGGGCAGGGATCCCTCTTCTCGCTCCGGGCCCATGAACTGTGGGGGTAGCTATTTAATGAACTTTATCAGACATCTGGTT
Present	Hap011	IRON	UK	ORKNEY	MH14	TBC	NA	TATGTAATA-AAACC-TTATGCGCTTATAGTACATAGAATTAATGTACTAGGACATACTATGTATAATAGTACATTATATTATATGCCCCATGCATATAAGCATGTACTTTCTATTATTTANAGTACATAGTNCATGATGTTGTTCATCGTACATAGCACATTAAGTCAAATCAGTCCCTGTCAACATGCGTATCCCGTCCCCTAGATCACGAGCTTGNTNACCATGCCGCGTGAAACCAGCAACCCGCTGGGCAGGGATCCCTCTTCTCGCTCCGGGCCCATGAACTGTGGGGGTAGCTATTTAATGAACTTTATCAGACATCTGGTT
Present	Hap011	IRON	UK	ORKNEY	MH16	TBC	NA	TATGTAATA-AAACC-TTATGCGCTTATAGTACATAGAATTAATGTACTAGGANATACTATGTATAATAGTACATTATATTATATGCCCCATGCATATAAGCATGTACTTTCTATTNTTTANAGTACATAGTNCATGATGTTGTTCATCGTACATAGCACATTAAGTCAAATCAGTCCCTGTNAACATGCGTATCCNGTCCCCTAGATCACGAGCTTGNTNACCATGCCGCGTGAAACCAGCAACCCGCTGGGCAGGGATCCCTCTTCTCGCTCCGGGCCCATGAACTGTGGGGGTAGCTATTTAATGAACTTTATCAGACATCTGGTT
Present	Hap011	IRON	UK	ORKNEY	MH28	TBC	NA	TATGTAATA-AAACC-TTATGCGCTTATAGTACATAGAATTAATGTACTAGGACATACTATGTATAATAGTACATTATATTATATGCCCCATGCATATAAGCATGTACTTTCTATTNTTTANAGTACATAGTNCATGATGTTGTTCATCGTACATAGCACATTAAGTCAAATCAGTCCCTGTCAACATGCGTATCCCGTCCCCTAGATCACGAGCTTGNTNACCATGCCGCGTGAAACCAGCAACCCGCTGGGCAGGGATCCCTCTTCTCGCTCCGGGCCCATGAACTGTGGGGGTAGCTATTTAATGAACTTTATCAGACATCTGGTT
Present	Hap011	IRON	UK	ORKNEY	MH32	TBC	NA	TATGTAATA-AAACC-TTATGCGCTTATAGTACATAGAATTAATGTACTAGGACATACTATGTATAATAGTACATTATATTATATGCCCCATGCATATAAGCATGTACTTTCTATTNTTTANAGTACATAGTNCATGATGTTGTTCATCGTACATAGCACATTAAGTCAAATCAGTCCCTGTCAACATGCGTATCCCGTCCCCTAGATCACGAGCTTGNTNACCATGCCGCGTGAAACCAGCAACCCGCTGGGCAGGGATCCCTCTTCTCGCTCCGGGCCCATGAACTGTGGGGGTAGCTATTTAATGAACTTTATCAGACATCTGGTT
Present	Hap011	IRON	UK	ORKNEY	MH33	TBC	NA	TATGTAATA-AAACC-TTATGCGCTTATAGTACATAGAATTAATGTACTAGGACATACTATGTATAATAGTACATTATATTATATGCCCCATGCATATAAGCATGTACTTTCTATTATTTANAGTACATAGTNCATGATGTTGTTCATCGTACATAGCACATTAAGTCAAATCAGTCCCTGTCAACATGCGTATCCCGTCCCCTAGATCACGAGCTTGNTNACCATGCCGCGTGAAACCAGCAACCCGCTGGGCAGGGATCCCTCTTCTCGCTCCGGGCCCATGAACTGTGGGGGTAGCTATTTAATGAACTTTATCAGACATCTGGTT
Present	Hap011	IRON	UK	ORKNEY	MH35	TBC	NA	TATGTAATA-AAACC-TTATGCGCTTATAGTACATAGAATTAATGTACTAGGACATACTATGTATAATAGTACATTATATTATATGCCCCATGCATATAAGCATGTACTTTCTATTNTTTANAGTACATAGTNCATGATGTTGTTCATCGTACATAGCACATTAAGTCAAATCAGTCCCTGTCAACATGCGTATCCCGTCCCCTAGATCACGAGCTTGNTNACCATGCCGCGTGAAACCAGCAACCCGCTGGGCAGGGATCCCTCTTCTCGCTCCGGGCCCATGAACTGTGGGGGTAGCTATTTAATGAACTTTATCAGACATCTGGTT
Present	Hap011	BEAKERVII	UK	OUTER	NT3	TBC	NA	TATGTAATA-AAACC-TTATGCGCTTATAGTACATAGAATTAATGTACTAGGACATACTATGTATAATAGTACATTATATTATATGCCCCATGCATATAAGCATGTACTTTCTATTATTTATAGTACATAGTACATGATGTTGTTCATCGTACATAGCACATTAAGTCAAATCAGTCCCTGTCAACATGCGTATCCCGTCCCCTAGATCACGAGCTTGNTNACCATGCCGCGTGAAACCAGCAACCCGCTGGGCAGGGATCCCTCTTCTCGCTCCGGGCCCATGAACTGTGGGGGTAGCTATTTAATGAACTTTATCAGACATCTGGTT
Present	Hap011	NEOLITHIC	UK	OUTER	NT32	TBC	NA	TATGTAATA-AAACC-TTATNNGCTTATAGTACATAGAATTAATNTACTANNACATACTATGTATAATAGTACATTATATTATATGCCCCATGCATATAAGCATGTACTTTCTATTNTTTANAGTACATANTNCATGATNTTGTTCATCGTACATAGCACATTAAGTCAAATCAGTCCCTGTCAACATGCGTATCCCGTCCCCTAGATCACGAGCTTGNTNACCATGCCGCGTGAAACCANCAACCCGCTGGGCAGGGATCCCTCTTCTCGCTCCGGGCCCATGAACTNTGGGGGTAGCTATTTAATGAACTTTATCAGACATCTGGTT
Present	Hap011	NEOLITHIC	UK	OUTER	NT34	TBC	NA	TATGTAATA-AAACC-TTATGCGCTTATAGTACATAGAATTAATGTACTAGGACATACTATGTATAATAGTACATTATATTATATNCCCCATGCATATAAGCATGTACTTTCTATTNTTTANAGTACATAGTNCATGATGTTGTTNATNGTACATAGCANATTAAGTCAAATCAGTCCCTGTCAACATGCGTATCCCGTCCCCTAGATCACGAGCTTGNTNACCATGCCGCGTGAAACCAGCAACCCGCTNNNCAGNNATCCCTCTTCTCGCTCCGGGCCCATGAACTGTGGGGGTAGCTATTTAATGAACTTTATCAGACATCTGGTT
Present	Hap011	NEOLITHIC	UK	OUTER	NT35	TBC	NA	TATGTAATA-AAACC-TTATGCGCTTATAGTACATAGAATTAATGTACTAGGACATACTATGTATAATAGTACATTATATTATATGCCCCATGCATATAAGCATGTACTTTCTATTNTTTANAGTACATAGTNCATGATGTTGTTCATCGTACATAGCACATTAAGTCAAATCAGTCCCTGTCAACATGCGTATCCCGTCCCCTAGATCACGAGCTTGNTNACCATGCCGCGTGAAACCAGCAACCCGCTGGGCAGGGATCCCTCTTCTCGCTCCGGGCCCATGAACTGTGGGGGTAGCTATTTAATGAACTTTATCAGACATCTGGTT
Present	Hap011	NEOLITHIC	UK	OUTER	NT36	TBC	NA	TATGTAATA-AAACC-TTATGCGCTTATAGTACATAGAATTAATGTACTAGGACATACTATGTATAATAGTACATTATATTATATGCCCCATGCATATAAGCATGTACTTTCTATTNTTTANAGTACATAGTNCATGATGTTGTTCATCGTACATAGCACATTAAGTCAAATCAGTCCCTGTCAACATGCGTATCCCGTCCCCTAGATCACGAGCTTGNTNACCATGCCGCGTGAAACCAGCAACCCGCTGGGCAGGGATCCCTCTTCTCGCTCCGGGCCCATGAACTGTGGGGGTAGCTATTTAATGAACTTTATCAGACATCTGGTT
Present	Hap011	BEAKERVII	UK	OUTER	NT5	TBC	NA	TATGTAATA-AAACC-TTATGCGCTTATAGTACATAGAATTAATGTACTAGGACATACTATGTATAATAGTACATTATATTATATGCCCCATGCATATAAGCATGTACTTTCTATTATTTATAGTACATAGTACATGATGTTGTTCATCGTACATAGCACATTAAGTCAAATCAGTCCCTGTCAACATGCGTATCCCGTCCCCTAGATCACGAGCTTGNTNACCATGCCGCGTGAAACCAGCAACCCGCTGGGCAGGGATCCCTCTTCTCGCTCCGGGCCCATGAACTGTGGGGGTAGCTATTTAATGAACTTTATCAGACATCTGGTT
Present	Hap011	IRON	UK	OUTER	NT53	TBC	NA	TATGTAATA-AAACC-TTATGCGCTTATAGTACATAGAATTAATGTACTAGGACATACTATGTATAATAGTACATTATATTATATGCCCCATGCATATAAGCATGTACTTTCTATTATTTANAGTACATAGTNCATGATGTTGTTCATCGTACATAGCACATTAAGTCAAATCAGTCCCTGTCAACATGCGTATCCCGTCCCCTAGATCACGAGCTTGATCACCATGCCGCGTGAAACCAGCAACCCGCTGGGCAGGGATCCCTCTTCTCGCTCCGGGCCCATGAACTGTGGGGGTAGCTATTTAATGAACTTTATCAGACATCTGGTT
Present	Hap011	IRON	UK	ORKNEY	NT57	TBC	NA	TATGTAATA-AAACC-TTATGCGCTTATAGTACATAGAATTAATGTACTAGGACATACTATGTATAATAGTACATTATATTATATGCCCCATGCATATAAGCATGTACTTTCTATTATTTATAGTACATAGTACATGATGTTGTTCATCGTACATAGCACATTAAGTCAAATCAGTCCCTGTCAACATGCGTATCCCGTCCCCTAGATCACGAGCTTGNTCACCATGCCGCGTGAAACCAGCAACCCGCTGGGCAGGGATCCCTCTTCTCGCTCCGGGCCCATGAACTGTGGGGGTAGCTATTTAATGAACTTTATCAGACATCTGGTT
Present	Hap011	BEAKERVII	UK	OUTER	NT8	TBC	NA	TATGTAATA-AAACC-TTATGCGCTTATAGTACATAGAATTAATGTACTAGGACATACTATGTATAATAGTACATTATATTATATGCCCCATGCATATAAGCATGTACTTTCTATTATTTATAGTACATAGTACATGATGTTGTTCATCGTACATAGCACATTAAGTCAAATCAGTCCCTGTCAACATGCGTATCCCGTCCCCTAGATCACGAGCTTGNTNACCATGCCGCGTGAAACCAGCAANCCGCTGGGCAGGGATCCCTCTTCTCGCTCCGGGCCCATGAACTGTGGGGGTAGCTATTTAATGAACTTTATCAGACATCTGGTT
Present	Hap011	BEAKERVII	UK	OUTER	NT9	TBC	NA	TATGTAATA-AAACC-TTATGCGCTTATAGTACATAGAATTAATGTACTAGGACATACTATGTATAATAGTACATTATATTATATGCCCCATGCATATAAGCATGTACTTTCTATTATTTATAGTACATAGTACATGATGTTGTTCATCGTACATAGCACATTAAGTCAAATCAGTCCCTGTCAACATGCGTATCCCGTCCCCTAGATCACGAGCTTGNTNACCATGCCGCGTGAAACCAGCAACCCGCTGGGCAGGGATCCCTCTTCTCGCTCCGGGCCCATGAACTGTGGGGGTAGCTATTTAATGAACTTTATCAGACATCTGGTT
Rosvold et al. (2012)	Hap012	7500-1800	NOR	Skipshelleren	1197	JX8612644	5	TATGTAATA-AAACC-TTATGCGCTTATAGTACATAGAATTAATGTACTAGGACATACTATGTATAATAGTACATTATATTATATGCCCCATGCATATAAGCATGTATTTTCTATTATTTATAGTACATAGTGCATGATGTTGTTCATCGTACATAGCGCATTAAGTCAAATCAGTCCTTGTCAACATGCGTATCCCGTCCCCTAGATCACGAGCTTGATTACCATGCCGCGTGAAACCAGCAACCCGCTGGGCAGGGATCCCTCTTCTCGCTCCGGGCCCATGAACTGTGGGGGTAGCTATTTAATGAACTTTATCAGACATCTGGTT
Rosvold et al. (2012)	Hap012	7500-1800	NOR	Skipshelleren	1214	JX8612644	5	TATGTAATA-AAACC-TTATGCGCTTATAGTACATAGAATTAATGTACTAGGACATACTATGTATAATAGTACATTATATTATATGCCCCATGCATATAAGCATGTATTTTCTATTATTTATAGTACATAGTGCATGATGTTGTTCATCGTACATAGCGCATTAAGTCAAATCAGTCCTTGTCAACATGCGTATCCCGTCCCCTAGATCACGAGCTTGATTACCATGCCGCGTGAAACCAGCAACCCGCTGGGCAGGGATCCCTCTTCTCGCTCCGGGCCCATGAACTGTGGGGGTAGCTATTTAATGAACTTTATCAGACATCTGGTT
Rosvold et al. (2012)	Hap012	500	NOR	Erkebispegården	1294	JX8612644	5	TATGTAATA-AAACC-TTATGCGCTTATAGTACATAGAATTAATGTACTAGGACATACTATGTATAATAGTACATTATATTATATGCCCCATGCATATAAGCATGTATTTTCTATTATTTATAGTACATAGTGCATGATGTTGTTCATCGTACATAGCGCATTAAGTCAAATCAGTCCTTGTCAACATGCGTATCCCGTCCCCTAGATCACGAGCTTGATTACCATGCCGCGTGAAACCAGCAACCCGCTGGGCAGGGATCCCTCTTCTCGCTCCGGGCCCATGAACTGTGGGGGTAGCTATTTAATGAACTTTATCAGACATCTGGTT
Rosvold et al. (2012)	Hap012	500	NOR	Erkebispegården	1295	JX8612644	5	TATGTAATA-AAACC-TTATGCGCTTATAGTACATAGAATTAATGTACTAGGACATACTATGTATAATAGTACATTATATTATATGCCCCATGCATATAAGCATGTATTTTCTATTATTTATAGTACATAGTGCATGATGTTGTTCATCGTACATAGCGCATTAAGTCAAATCAGTCCTTGTCAACATGCGTATCCCGTCCCCTAGATCACGAGCTTGATTACCATGCCGCGTGAAACCAGCAACCCGCTGGGCAGGGATCCCTCTTCTCGCTCCGGGCCCATGAACTGTGGGGGTAGCTATTTAATGAACTTTATCAGACATCTGGTT
Rosvold et al. (2012)	Hap012	2000	NOR	Grimstadneset	1324	JX8612644	5	TATGTAATA-AAACC-TTATGCGCTTATAGTACATAGAATTAATGTACTAGGACATACTATGTATAATAGTACATTATATTATATGCCCCATGCATATAAGCATGTATTTTCTATTATTTATAGTACATAGTGCATGATGTTGTTCATCGTACATAGCGCATTAAGTCAAATCAGTCCTTGTCAACATGCGTATCCCGTCCCCTAGATCACGAGCTTGATTACCATGCCGCGTGAAACCAGCAACCCGCTGGGCAGGGATCCCTCTTCTCGCTCCGGGCCCATGAACTGTGGGGGTAGCTATTTAATGAACTTTATCAGACATCTGGTT
Rosvold et al. (2012)	Hap012	4000-1400	NOR	Grønehelleren	1333	JX8612644	5	TATGTAATA-AAACC-TTATGCGCTTATAGTACATAGAATTAATGTACTAGGACATACTATGTATAATAGTACATTATATTATATGCCCCATGCATATAAGCATGTATTTTCTATTATTTATAGTACATAGTGCATGATGTTGTTCATCGTACATAGCGCATTAAGTCAAATCAGTCCTTGTCAACATGCGTATCCCGTCCCCTAGATCACGAGCTTGATTACCATGCCGCGTGAAACCAGCAACCCGCTGGGCAGGGATCCCTCTTCTCGCTCCGGGCCCATGAACTGTGGGGGTAGCTATTTAATGAACTTTATCAGACATCTGGTT
Rosvold et al. (2012)	Hap012	500	NOR	Rosenkrantzgate	2068	JX8612644	5	TATGTAATA-AAACC-TTATGCGCTTATAGTACATAGAATTAATGTACTAGGACATACTATGTATAATAGTACATTATATTATATGCCCCATGCATATAAGCATGTATTTTCTATTATTTATAGTACATAGTGCATGATGTTGTTCATCGTACATAGCGCATTAAGTCAAATCAGTCCTTGTCAACATGCGTATCCCGTCCCCTAGATCACGAGCTTGATTACCATGCCGCGTGAAACCAGCAACCCGCTGGGCAGGGATCCCTCTTCTCGCTCCGGGCCCATGAACTGTGGGGGTAGCTATTTAATGAACTTTATCAGACATCTGGTT
Olivieri et al. (2014)	Hap012	5350–5100	ITALY	Tyrolean	IceMan	AB926017	NA	TATGTAATA-AAACC-TTATGCGCTTATAGTACATAGAATTAATGTACTAGGACATACTATGTATAATAGTACATTATATTATATGCCCCATGCATATAAGCATGTATTTTCTATTATTTATAGTACATAGTGCATGATGTTGTTCATCGTACATAGCGCATTAAGTCAAATCAGTCCTTGTCAACATGCGTATCCCGTCCCCTAGATCACGAGCTTGATTACCATGCCGCGTGAAACCAGCAACCCGCTGGGCAGGGATCCCTCTTCTCGCTCCGGGCCCATGAACTGTGGGGGTAGCTATTTAATGAACTTTATCAGACATCTGGTT
Present	Hap012	NEOLITHIC	UK	ORKNEY	LON44	TBC	NA	TATGTAATA-AAACC-TTATGCGCTTATAGTACATAGAATTAATGTACTAGGACATACTATGTATAATAGTACATTATATTATATGCCCCATGCATATAAGCATGTATTTTCTATTNTTTANAGTACATAGTGCATGATGTTGTTCATCGTACATAGCGCATTAAGTCAAATCAGTCCTTGTCAACATGCGTATCCCGTCCCCTAGATCACGAGCTTGNTTACCATGCCGCGTGAAACCAGCAACCCGCTGGGCAGGGATCCCTCTTCTCGCTCCGGGCCNATGAACTGTGGGGGTAGCTATTTAATGAACTTTATCAGACATCTGGTT
Pérez-Espona et al. (2009)	Hap012	MODERN	UK	Highlands	Perez56	EF636782	H56	TATGTAATA-AAACC-TTATGCGCTTATAGTACATAGAATTAATGTACTAGGACATACTATGTATAATAGTACATTATATTATATGCCCCATGCATATAAGCATGTATTTTCTATTATTTATAGTACATAGTGCATGATGTTGTTCATCGTACATAGCGCATTAAGTCAAATCAGTCCTTGTCAACATGCGTATCCCGTCCCCTAGATCACGAGCTTGATTACCATGCCGCGTGAAACCAGCAACCCGCTGGGCAGGGATCCCTCTTCTCGCTCCGGGCCCATGAACTGTGGGGGTAGCTATTTAATGAACTTTATCAGACATCTGGTT
Skog et al. (2009)	Hap012	MODERN	Norway	SognOgFjordane	SkogAA7a	DQ520215	AA7	TATGTAATA-AAACC-TTATGCGCTTATAGTACATAGAATTAATGTACTAGGACATACTATGTATAATAGTACATTATATTATATGCCCCATGCATATAAGCATGTATTTTCTATTATTTATAGTACATAGTGCATGATGTTGTTCATCGTACATAGCGCATTAAGTCAAATCAGTCCTTGTCAACATGCGTATCCCGTCCCCTAGATCACGAGCTTGATTACCATGCCGCGTGAAACCAGCAACCCGCTGGGCAGGGATCCCTCTTCTCGCTCCGGGCCCATGAACTGTGGGGGTAGCTATTTAATGAACTTTATCAGACATCTGGTT
Skog et al. (2009)	Hap012	MODERN	Norway	Møre-SørTrøndelag	SkogAA7b	DQ520215	AA7	TATGTAATA-AAACC-TTATGCGCTTATAGTACATAGAATTAATGTACTAGGACATACTATGTATAATAGTACATTATATTATATGCCCCATGCATATAAGCATGTATTTTCTATTATTTATAGTACATAGTGCATGATGTTGTTCATCGTACATAGCGCATTAAGTCAAATCAGTCCTTGTCAACATGCGTATCCCGTCCCCTAGATCACGAGCTTGATTACCATGCCGCGTGAAACCAGCAACCCGCTGGGCAGGGATCCCTCTTCTCGCTCCGGGCCCATGAACTGTGGGGGTAGCTATTTAATGAACTTTATCAGACATCTGGTT
Present	Hap013	BRONZE	UK	ORKNEY	MOA97	TBC	NA	TATGTAATA-AAACC-TTATGCGCTTATAGTACATAGAATTAATGTACTAGGACATACTATGTATAATAGTACATTATATTATATGCCCCATGCATATAAGCATGTACTTTCTATTATTTACAGTACATAGTNCATGATGTTGTTCATCGTACATAGCACATTAAGTCAAATCAGTCCCTGTCAACATGCGTATCCCGTCCCCTAGATCACGAGCTTGATCACCATGCCGCGTGAAACCAGCAACCCGCTGGGCAGGGATCCCTCTTCTCGCTCCGGGCCCATGAACTGTGGGGGTAGCTATTTAATGAACTTTATCAGACATCTGGTT
Present	Hap014	BEAKERVII	UK	OUTER	NT1	TBC	NA	TATGTAATA-AAACC-TTATGCGCTTATANTACATAGAATTAATGTACTAGGACATANTATGTATAATAGTACATTATATTATATGCCCCATGCATATAAGCATGTATTTTTTATTATTTATAGTACATAGTACATGATGTTGTTCATCGTACATAGCACATTAAGTCAAATCAGTCCCTGTCAACATGCGTATCCCGTCCCCTAGATCACGAGCTTGNTCACCATGCCGCGTGAAACCAGCAACCCGCTGGGCAGGGATCCCTCTTCTCGCTCCGGGCCCATGAACTGTGGGGGTAGCTATTTAATGAACTTTATCAGACATCTGGTT
Present	Hap015	BEAKER	UK	OUTER	NT4	TBC	NA	TATGTAATA-AAACC-TTATGCGCTTATAGTACATAGAATTAATGTACTAGGACATACTATGTATAATAGTACATTATATTATATGCCCCATGCATATAAGCATGTACTTTCTATTATTTATAGTACATAGTACATGATGTTGTTCATCGTACATAGCACATTAAGTCAAATCAGTCCCTGTCAACATGCGTATCCCGTCCCCTAGATCACGAGCTTGNTNACCATGCCGCGTGAAACCAGCAACCCGCTGGGCAGANATCCCTCTTCTNNCTCCGGGCCCATGAACTGTGGGGGTAGCTATTTAATGAACTTTATCAGACATCTGGTT
Rosvold et al. (2012)	Hap016	7500-1800	NOR	Skipshelleren	1194	JX8612633	4	TATGTAATA-AAACC-TTATGCGCTTATAGTACATAGAATTAATGTACTAGGACATACTATGTATAATAGTACATTATATTATATGCCCCATGCATATAAGCATGTACTTTCTATTATTTATAGTACATAGTGCATGATGTTGTTCATCGTACATAGCGCATTAAGTCAAATCAGTCCTTGTCAACATGCGTATCCCGTCCCCTAGATCACGAGCTTGATTACCATGCCGCGTGAAACCAGCAACCCGCTGGGCAGGGATCCCTCTTCTCGCTCCGGGCCCATGAACTGTGGGGGTAGCTATTTAATGAACTTTATCAGACATCTGGTT
Rosvold et al. (2012)	Hap016	7500-1800	NOR	Skipshelleren	1199	JX8612633	4	TATGTAATA-AAACC-TTATGCGCTTATAGTACATAGAATTAATGTACTAGGACATACTATGTATAATAGTACATTATATTATATGCCCCATGCATATAAGCATGTACTTTCTATTATTTATAGTACATAGTGCATGATGTTGTTCATCGTACATAGCGCATTAAGTCAAATCAGTCCTTGTCAACATGCGTATCCCGTCCCCTAGATCACGAGCTTGATTACCATGCCGCGTGAAACCAGCAACCCGCTGGGCAGGGATCCCTCTTCTCGCTCCGGGCCCATGAACTGTGGGGGTAGCTATTTAATGAACTTTATCAGACATCTGGTT
Rosvold et al. (2012)	Hap016	7500-1800	NOR	Skipshelleren	1201	JX8612633	4	TATGTAATA-AAACC-TTATGCGCTTATAGTACATAGAATTAATGTACTAGGACATACTATGTATAATAGTACATTATATTATATGCCCCATGCATATAAGCATGTACTTTCTATTATTTATAGTACATAGTGCATGATGTTGTTCATCGTACATAGCGCATTAAGTCAAATCAGTCCTTGTCAACATGCGTATCCCGTCCCCTAGATCACGAGCTTGATTACCATGCCGCGTGAAACCAGCAACCCGCTGGGCAGGGATCCCTCTTCTCGCTCCGGGCCCATGAACTGTGGGGGTAGCTATTTAATGAACTTTATCAGACATCTGGTT
Rosvold et al. (2012)	Hap016	7500-1800	NOR	Skipshelleren	1215	JX8612600	1	TATGTAATA-AAACC-TTATGCGCTTATAGTACATAGAATTAATGTACTAGGACATACTATGTATAATAGTACATTATATTATATGCCCCATGCATATAAGCATGTACTTTCTATTATTTATAGTACATAGTACATGATGTTGTTCATCGTACATAGCGCATTAAGTCAAATCAGTCCTTGTCAACATGCGTATCCCGTCCCCTAGATCACGAGCTTGATTACCATGCCGCGTGAAACCAGCAACCCGCTGGGCAGGGATCCCTCTTCTCGCTCCGGGCCCATGAACTGTGGGGGTAGCTATTTAATGAACTTTATCAGACATCTGGTT
Rosvold et al. (2012)	Hap016	7500-1800	NOR	Skipshelleren	1216	JX8612633	4	TATGTAATA-AAACC-TTATGCGCTTATAGTACATAGAATTAATGTACTAGGACATACTATGTATAATAGTACATTATATTATATGCCCCATGCATATAAGCATGTACTTTCTATTATTTATAGTACATAGTGCATGATGTTGTTCATCGTACATAGCGCATTAAGTCAAATCAGTCCTTGTCAACATGCGTATCCCGTCCCCTAGATCACGAGCTTGATTACCATGCCGCGTGAAACCAGCAACCCGCTGGGCAGGGATCCCTCTTCTCGCTCCGGGCCCATGAACTGTGGGGGTAGCTATTTAATGAACTTTATCAGACATCTGGTT
Rosvold et al. (2012)	Hap016	7500-1800	NOR	Skipshelleren	1223	JX8612600	1	TATGTAATA-AAACC-TTATGCGCTTATAGTACATAGAATTAATGTACTAGGACATACTATGTATAATAGTACATTATATTATATGCCCCATGCATATAAGCATGTACTTTCTATTATTTATAGTACATAGTACATGATGTTGTTCATCGTACATAGCGCATTAAGTCAAATCAGTCCTTGTCAACATGCGTATCCCGTCCCCTAGATCACGAGCTTGATTACCATGCCGCGTGAAACCAGCAACCCGCTGGGCAGGGATCCCTCTTCTCGCTCCGGGCCCATGAACTGTGGGGGTAGCTATTTAATGAACTTTATCAGACATCTGGTT
Rosvold et al. (2012)	Hap016	7500-1800	NOR	Skipshelleren	1229	JX8612633	4	TATGTAATA-AAACC-TTATGCGCTTATAGTACATAGAATTAATGTACTAGGACATACTATGTATAATAGTACATTATATTATATGCCCCATGCATATAAGCATGTACTTTCTATTATTTATAGTACATAGTGCATGATGTTGTTCATCGTACATAGCGCATTAAGTCAAATCAGTCCTTGTCAACATGCGTATCCCGTCCCCTAGATCACGAGCTTGATTACCATGCCGCGTGAAACCAGCAACCCGCTGGGCAGGGATCCCTCTTCTCGCTCCGGGCCCATGAACTGTGGGGGTAGCTATTTAATGAACTTTATCAGACATCTGGTT
Rosvold et al. (2012)	Hap016	7500-1800	NOR	Skipshelleren	1236	JX8612633	4	TATGTAATA-AAACC-TTATGCGCTTATAGTACATAGAATTAATGTACTAGGACATACTATGTATAATAGTACATTATATTATATGCCCCATGCATATAAGCATGTACTTTCTATTATTTATAGTACATAGTGCATGATGTTGTTCATCGTACATAGCGCATTAAGTCAAATCAGTCCTTGTCAACATGCGTATCCCGTCCCCTAGATCACGAGCTTGATTACCATGCCGCGTGAAACCAGCAACCCGCTGGGCAGGGATCCCTCTTCTCGCTCCGGGCCCATGAACTGTGGGGGTAGCTATTTAATGAACTTTATCAGACATCTGGTT
Rosvold et al. (2012)	Hap016	7500-1800	NOR	Skipshelleren	1237	JX8612633	4	TATGTAATA-AAACC-TTATGCGCTTATAGTACATAGAATTAATGTACTAGGACATACTATGTATAATAGTACATTATATTATATGCCCCATGCATATAAGCATGTACTTTCTATTATTTATAGTACATAGTGCATGATGTTGTTCATCGTACATAGCGCATTAAGTCAAATCAGTCCTTGTCAACATGCGTATCCCGTCCCCTAGATCACGAGCTTGATTACCATGCCGCGTGAAACCAGCAACCCGCTGGGCAGGGATCCCTCTTCTCGCTCCGGGCCCATGAACTGTGGGGGTAGCTATTTAATGAACTTTATCAGACATCTGGTT
Rosvold et al. (2012)	Hap016	7500-1800	NOR	Skipshelleren	1238	JX8612633	4	TATGTAATA-AAACC-TTATGCGCTTATAGTACATAGAATTAATGTACTAGGACATACTATGTATAATAGTACATTATATTATATGCCCCATGCATATAAGCATGTACTTTCTATTATTTATAGTACATAGTGCATGATGTTGTTCATCGTACATAGCGCATTAAGTCAAATCAGTCCTTGTCAACATGCGTATCCCGTCCCCTAGATCACGAGCTTGATTACCATGCCGCGTGAAACCAGCAACCCGCTGGGCAGGGATCCCTCTTCTCGCTCCGGGCCCATGAACTGTGGGGGTAGCTATTTAATGAACTTTATCAGACATCTGGTT
Rosvold et al. (2012)	Hap016	7500-1800	NOR	Skipshelleren	1239	JX8612633	4	TATGTAATA-AAACC-TTATGCGCTTATAGTACATAGAATTAATGTACTAGGACATACTATGTATAATAGTACATTATATTATATGCCCCATGCATATAAGCATGTACTTTCTATTATTTATAGTACATAGTGCATGATGTTGTTCATCGTACATAGCGCATTAAGTCAAATCAGTCCTTGTCAACATGCGTATCCCGTCCCCTAGATCACGAGCTTGATTACCATGCCGCGTGAAACCAGCAACCCGCTGGGCAGGGATCCCTCTTCTCGCTCCGGGCCCATGAACTGTGGGGGTAGCTATTTAATGAACTTTATCAGACATCTGGTT
Rosvold et al. (2012)	Hap016	500	NOR	Dreggsalmenningen	1296	JX8612611	2	TATGTAATA-AAACC-TTATGCGCTTATAGTACATAGAATTAATGTACTAGGACATACTATGTATAATAGTACATTATATTATATGCCCCATGCATATAAGCATGTACTTTCTATTATTTATAGTACATAGTACATGATGTTGTTCATCGTACATAGCGCATTAAGTCAAATCAGTCCTTGTCAACATGCGTATCCCGTCCCCTAGATCACGAGCTTGGTTACCATGCCGCGTGAAACCAGCAACCCGCTGGGCAGGGATCCCTCTTCTCGCTCCGGGCCCATGAACTGTGGGGGTAGCTATTTAATGAACTTTATCAGACATCTGGTT
Rosvold et al. (2012)	Hap016	3800	NOR	Geitalemen	1305	JX8612633	4	TATGTAATA-AAACC-TTATGCGCTTATAGTACATAGAATTAATGTACTAGGACATACTATGTATAATAGTACATTATATTATATGCCCCATGCATATAAGCATGTACTTTCTATTATTTATAGTACATAGTGCATGATGTTGTTCATCGTACATAGCGCATTAAGTCAAATCAGTCCTTGTCAACATGCGTATCCCGTCCCCTAGATCACGAGCTTGATTACCATGCCGCGTGAAACCAGCAACCCGCTGGGCAGGGATCCCTCTTCTCGCTCCGGGCCCATGAACTGTGGGGGTAGCTATTTAATGAACTTTATCAGACATCTGGTT
Rosvold et al. (2012)	Hap016	4000-2500	NOR	Rundøyno	1311	JX8612611	2	TATGTAATA-AAACC-TTATGCGCTTATAGTACATAGAATTAATGTACTAGGACATACTATGTATAATAGTACATTATATTATATGCCCCATGCATATAAGCATGTACTTTCTATTATTTATAGTACATAGTACATGATGTTGTTCATCGTACATAGCGCATTAAGTCAAATCAGTCCTTGTCAACATGCGTATCCCGTCCCCTAGATCACGAGCTTGGTTACCATGCCGCGTGAAACCAGCAACCCGCTGGGCAGGGATCCCTCTTCTCGCTCCGGGCCCATGAACTGTGGGGGTAGCTATTTAATGAACTTTATCAGACATCTGGTT
Rosvold et al. (2012)	Hap016	2000	NOR	Grimstadneset	1322	JX8612633	4	TATGTAATA-AAACC-TTATGCGCTTATAGTACATAGAATTAATGTACTAGGACATACTATGTATAATAGTACATTATATTATATGCCCCATGCATATAAGCATGTACTTTCTATTATTTATAGTACATAGTGCATGATGTTGTTCATCGTACATAGCGCATTAAGTCAAATCAGTCCTTGTCAACATGCGTATCCCGTCCCCTAGATCACGAGCTTGATTACCATGCCGCGTGAAACCAGCAACCCGCTGGGCAGGGATCCCTCTTCTCGCTCCGGGCCCATGAACTGTGGGGGTAGCTATTTAATGAACTTTATCAGACATCTGGTT
Rosvold et al. (2012)	Hap016	4000-1400	NOR	Grønehelleren	1332	JX8612611	2	TATGTAATA-AAACC-TTATGCGCTTATAGTACATAGAATTAATGTACTAGGACATACTATGTATAATAGTACATTATATTATATGCCCCATGCATATAAGCATGTACTTTCTATTATTTATAGTACATAGTACATGATGTTGTTCATCGTACATAGCGCATTAAGTCAAATCAGTCCTTGTCAACATGCGTATCCCGTCCCCTAGATCACGAGCTTGGTTACCATGCCGCGTGAAACCAGCAACCCGCTGGGCAGGGATCCCTCTTCTCGCTCCGGGCCCATGAACTGTGGGGGTAGCTATTTAATGAACTTTATCAGACATCTGGTT
Rosvold et al. (2012)	Hap016	4000-1400	NOR	Grønehelleren	1335	JX8612611	2	TATGTAATA-AAACC-TTATGCGCTTATAGTACATAGAATTAATGTACTAGGACATACTATGTATAATAGTACATTATATTATATGCCCCATGCATATAAGCATGTACTTTCTATTATTTATAGTACATAGTACATGATGTTGTTCATCGTACATAGCGCATTAAGTCAAATCAGTCCTTGTCAACATGCGTATCCCGTCCCCTAGATCACGAGCTTGGTTACCATGCCGCGTGAAACCAGCAACCCGCTGGGCAGGGATCCCTCTTCTCGCTCCGGGCCCATGAACTGTGGGGGTAGCTATTTAATGAACTTTATCAGACATCTGGTT
Rosvold et al. (2012)	Hap016	4000-1400	NOR	Grønehelleren	1340	JX8612600	1	TATGTAATA-AAACC-TTATGCGCTTATAGTACATAGAATTAATGTACTAGGACATACTATGTATAATAGTACATTATATTATATGCCCCATGCATATAAGCATGTACTTTCTATTATTTATAGTACATAGTACATGATGTTGTTCATCGTACATAGCGCATTAAGTCAAATCAGTCCTTGTCAACATGCGTATCCCGTCCCCTAGATCACGAGCTTGATTACCATGCCGCGTGAAACCAGCAACCCGCTGGGCAGGGATCCCTCTTCTCGCTCCGGGCCCATGAACTGTGGGGGTAGCTATTTAATGAACTTTATCAGACATCTGGTT
Rosvold et al. (2012)	Hap016	4000-1400	NOR	Grønehelleren	1342	JX8612611	2	TATGTAATA-AAACC-TTATGCGCTTATAGTACATAGAATTAATGTACTAGGACATACTATGTATAATAGTACATTATATTATATGCCCCATGCATATAAGCATGTACTTTCTATTATTTATAGTACATAGTACATGATGTTGTTCATCGTACATAGCGCATTAAGTCAAATCAGTCCTTGTCAACATGCGTATCCCGTCCCCTAGATCACGAGCTTGGTTACCATGCCGCGTGAAACCAGCAACCCGCTGGGCAGGGATCCCTCTTCTCGCTCCGGGCCCATGAACTGTGGGGGTAGCTATTTAATGAACTTTATCAGACATCTGGTT
Rosvold et al. (2012)	Hap016	4000-1400	NOR	Grønehelleren	1344	JX8612633	4	TATGTAATA-AAACC-TTATGCGCTTATAGTACATAGAATTAATGTACTAGGACATACTATGTATAATAGTACATTATATTATATGCCCCATGCATATAAGCATGTACTTTCTATTATTTATAGTACATAGTGCATGATGTTGTTCATCGTACATAGCGCATTAAGTCAAATCAGTCCTTGTCAACATGCGTATCCCGTCCCCTAGATCACGAGCTTGATTACCATGCCGCGTGAAACCAGCAACCCGCTGGGCAGGGATCCCTCTTCTCGCTCCGGGCCCATGAACTGTGGGGGTAGCTATTTAATGAACTTTATCAGACATCTGGTT
Rosvold et al. (2012)	Hap016	4000-1400	NOR	Grønehelleren	1345	JX8612633	4	TATGTAATA-AAACC-TTATGCGCTTATAGTACATAGAATTAATGTACTAGGACATACTATGTATAATAGTACATTATATTATATGCCCCATGCATATAAGCATGTACTTTCTATTATTTATAGTACATAGTGCATGATGTTGTTCATCGTACATAGCGCATTAAGTCAAATCAGTCCTTGTCAACATGCGTATCCCGTCCCCTAGATCACGAGCTTGATTACCATGCCGCGTGAAACCAGCAACCCGCTGGGCAGGGATCCCTCTTCTCGCTCCGGGCCCATGAACTGTGGGGGTAGCTATTTAATGAACTTTATCAGACATCTGGTT
Rosvold et al. (2012)	Hap016	4000-1400	NOR	Grønehelleren	1346	JX8612633	4	TATGTAATA-AAACC-TTATGCGCTTATAGTACATAGAATTAATGTACTAGGACATACTATGTATAATAGTACATTATATTATATGCCCCATGCATATAAGCATGTACTTTCTATTATTTATAGTACATAGTGCATGATGTTGTTCATCGTACATAGCGCATTAAGTCAAATCAGTCCTTGTCAACATGCGTATCCCGTCCCCTAGATCACGAGCTTGATTACCATGCCGCGTGAAACCAGCAACCCGCTGGGCAGGGATCCCTCTTCTCGCTCCGGGCCCATGAACTGTGGGGGTAGCTATTTAATGAACTTTATCAGACATCTGGTT
Rosvold et al. (2012)	Hap016	7500-1800	NOR	Skipshelleren	1939	JX8612633	4	TATGTAATA-AAACC-TTATGCGCTTATAGTACATAGAATTAATGTACTAGGACATACTATGTATAATAGTACATTATATTATATGCCCCATGCATATAAGCATGTACTTTCTATTATTTATAGTACATAGTGCATGATGTTGTTCATCGTACATAGCGCATTAAGTCAAATCAGTCCTTGTCAACATGCGTATCCCGTCCCCTAGATCACGAGCTTGATTACCATGCCGCGTGAAACCAGCAACCCGCTGGGCAGGGATCCCTCTTCTCGCTCCGGGCCCATGAACTGTGGGGGTAGCTATTTAATGAACTTTATCAGACATCTGGTT
Rosvold et al. (2012)	Hap016	7500-1800	NOR	Skipshelleren	1942	JX8612633	4	TATGTAATA-AAACC-TTATGCGCTTATAGTACATAGAATTAATGTACTAGGACATACTATGTATAATAGTACATTATATTATATGCCCCATGCATATAAGCATGTACTTTCTATTATTTATAGTACATAGTGCATGATGTTGTTCATCGTACATAGCGCATTAAGTCAAATCAGTCCTTGTCAACATGCGTATCCCGTCCCCTAGATCACGAGCTTGATTACCATGCCGCGTGAAACCAGCAACCCGCTGGGCAGGGATCCCTCTTCTCGCTCCGGGCCCATGAACTGTGGGGGTAGCTATTTAATGAACTTTATCAGACATCTGGTT
Rosvold et al. (2012)	Hap016	7500-1800	NOR	Skipshelleren	1943	JX8612633	4	TATGTAATA-AAACC-TTATGCGCTTATAGTACATAGAATTAATGTACTAGGACATACTATGTATAATAGTACATTATATTATATGCCCCATGCATATAAGCATGTACTTTCTATTATTTATAGTACATAGTGCATGATGTTGTTCATCGTACATAGCGCATTAAGTCAAATCAGTCCTTGTCAACATGCGTATCCCGTCCCCTAGATCACGAGCTTGATTACCATGCCGCGTGAAACCAGCAACCCGCTGGGCAGGGATCCCTCTTCTCGCTCCGGGCCCATGAACTGTGGGGGTAGCTATTTAATGAACTTTATCAGACATCTGGTT
Rosvold et al. (2012)	Hap016	7500-1800	NOR	Skipshelleren	1944	JX8612633	4	TATGTAATA-AAACC-TTATGCGCTTATAGTACATAGAATTAATGTACTAGGACATACTATGTATAATAGTACATTATATTATATGCCCCATGCATATAAGCATGTACTTTCTATTATTTATAGTACATAGTGCATGATGTTGTTCATCGTACATAGCGCATTAAGTCAAATCAGTCCTTGTCAACATGCGTATCCCGTCCCCTAGATCACGAGCTTGATTACCATGCCGCGTGAAACCAGCAACCCGCTGGGCAGGGATCCCTCTTCTCGCTCCGGGCCCATGAACTGTGGGGGTAGCTATTTAATGAACTTTATCAGACATCTGGTT
Rosvold et al. (2012)	Hap016	7500-1800	NOR	Skipshelleren	1945	JX8612633	4	TATGTAATA-AAACC-TTATGCGCTTATAGTACATAGAATTAATGTACTAGGACATACTATGTATAATAGTACATTATATTATATGCCCCATGCATATAAGCATGTACTTTCTATTATTTATAGTACATAGTGCATGATGTTGTTCATCGTACATAGCGCATTAAGTCAAATCAGTCCTTGTCAACATGCGTATCCCGTCCCCTAGATCACGAGCTTGATTACCATGCCGCGTGAAACCAGCAACCCGCTGGGCAGGGATCCCTCTTCTCGCTCCGGGCCCATGAACTGTGGGGGTAGCTATTTAATGAACTTTATCAGACATCTGGTT
Rosvold et al. (2012)	Hap016	7500-1800	NOR	Skipshelleren	1948	JX8612633	4	TATGTAATA-AAACC-TTATGCGCTTATAGTACATAGAATTAATGTACTAGGACATACTATGTATAATAGTACATTATATTATATGCCCCATGCATATAAGCATGTACTTTCTATTATTTATAGTACATAGTGCATGATGTTGTTCATCGTACATAGCGCATTAAGTCAAATCAGTCCTTGTCAACATGCGTATCCCGTCCCCTAGATCACGAGCTTGATTACCATGCCGCGTGAAACCAGCAACCCGCTGGGCAGGGATCCCTCTTCTCGCTCCGGGCCCATGAACTGTGGGGGTAGCTATTTAATGAACTTTATCAGACATCTGGTT
Rosvold et al. (2012)	Hap016	7500-1800	NOR	Skipshelleren	1949	JX8612633	4	TATGTAATA-AAACC-TTATGCGCTTATAGTACATAGAATTAATGTACTAGGACATACTATGTATAATAGTACATTATATTATATGCCCCATGCATATAAGCATGTACTTTCTATTATTTATAGTACATAGTGCATGATGTTGTTCATCGTACATAGCGCATTAAGTCAAATCAGTCCTTGTCAACATGCGTATCCCGTCCCCTAGATCACGAGCTTGATTACCATGCCGCGTGAAACCAGCAACCCGCTGGGCAGGGATCCCTCTTCTCGCTCCGGGCCCATGAACTGTGGGGGTAGCTATTTAATGAACTTTATCAGACATCTGGTT
Rosvold et al. (2012)	Hap016	7500-1800	NOR	Skipshelleren	1950	JX8612600	1	TATGTAATA-AAACC-TTATGCGCTTATAGTACATAGAATTAATGTACTAGGACATACTATGTATAATAGTACATTATATTATATGCCCCATGCATATAAGCATGTACTTTCTATTATTTATAGTACATAGTACATGATGTTGTTCATCGTACATAGCGCATTAAGTCAAATCAGTCCTTGTCAACATGCGTATCCCGTCCCCTAGATCACGAGCTTGATTACCATGCCGCGTGAAACCAGCAACCCGCTGGGCAGGGATCCCTCTTCTCGCTCCGGGCCCATGAACTGTGGGGGTAGCTATTTAATGAACTTTATCAGACATCTGGTT
Rosvold et al. (2012)	Hap016	7500-1800	NOR	Skipshelleren	1952	JX8612633	4	TATGTAATA-AAACC-TTATGCGCTTATAGTACATAGAATTAATGTACTAGGACATACTATGTATAATAGTACATTATATTATATGCCCCATGCATATAAGCATGTACTTTCTATTATTTATAGTACATAGTGCATGATGTTGTTCATCGTACATAGCGCATTAAGTCAAATCAGTCCTTGTCAACATGCGTATCCCGTCCCCTAGATCACGAGCTTGATTACCATGCCGCGTGAAACCAGCAACCCGCTGGGCAGGGATCCCTCTTCTCGCTCCGGGCCCATGAACTGTGGGGGTAGCTATTTAATGAACTTTATCAGACATCTGGTT
Rosvold et al. (2012)	Hap016	7500-1800	NOR	Skipshelleren	1954	JX8612633	4	TATGTAATA-AAACC-TTATGCGCTTATAGTACATAGAATTAATGTACTAGGACATACTATGTATAATAGTACATTATATTATATGCCCCATGCATATAAGCATGTACTTTCTATTATTTATAGTACATAGTGCATGATGTTGTTCATCGTACATAGCGCATTAAGTCAAATCAGTCCTTGTCAACATGCGTATCCCGTCCCCTAGATCACGAGCTTGATTACCATGCCGCGTGAAACCAGCAACCCGCTGGGCAGGGATCCCTCTTCTCGCTCCGGGCCCATGAACTGTGGGGGTAGCTATTTAATGAACTTTATCAGACATCTGGTT
Rosvold et al. (2012)	Hap016	7500-1800	NOR	Skipshelleren	1956	JX8612633	4	TATGTAATA-AAACC-TTATGCGCTTATAGTACATAGAATTAATGTACTAGGACATACTATGTATAATAGTACATTATATTATATGCCCCATGCATATAAGCATGTACTTTCTATTATTTATAGTACATAGTGCATGATGTTGTTCATCGTACATAGCGCATTAAGTCAAATCAGTCCTTGTCAACATGCGTATCCCGTCCCCTAGATCACGAGCTTGATTACCATGCCGCGTGAAACCAGCAACCCGCTGGGCAGGGATCCCTCTTCTCGCTCCGGGCCCATGAACTGTGGGGGTAGCTATTTAATGAACTTTATCAGACATCTGGTT
Rosvold et al. (2012)	Hap016	7500-1800	NOR	Skipshelleren	1957	JX8612633	4	TATGTAATA-AAACC-TTATGCGCTTATAGTACATAGAATTAATGTACTAGGACATACTATGTATAATAGTACATTATATTATATGCCCCATGCATATAAGCATGTACTTTCTATTATTTATAGTACATAGTGCATGATGTTGTTCATCGTACATAGCGCATTAAGTCAAATCAGTCCTTGTCAACATGCGTATCCCGTCCCCTAGATCACGAGCTTGATTACCATGCCGCGTGAAACCAGCAACCCGCTGGGCAGGGATCCCTCTTCTCGCTCCGGGCCCATGAACTGTGGGGGTAGCTATTTAATGAACTTTATCAGACATCTGGTT
Rosvold et al. (2012)	Hap016	7500-1800	NOR	Skipshelleren	1959	JX8612633	4	TATGTAATA-AAACC-TTATGCGCTTATAGTACATAGAATTAATGTACTAGGACATACTATGTATAATAGTACATTATATTATATGCCCCATGCATATAAGCATGTACTTTCTATTATTTATAGTACATAGTGCATGATGTTGTTCATCGTACATAGCGCATTAAGTCAAATCAGTCCTTGTCAACATGCGTATCCCGTCCCCTAGATCACGAGCTTGATTACCATGCCGCGTGAAACCAGCAACCCGCTGGGCAGGGATCCCTCTTCTCGCTCCGGGCCCATGAACTGTGGGGGTAGCTATTTAATGAACTTTATCAGACATCTGGTT
Rosvold et al. (2012)	Hap016	500	NOR	Rosenkrantzgate	2054	JX8612633	4	TATGTAATA-AAACC-TTATGCGCTTATAGTACATAGAATTAATGTACTAGGACATACTATGTATAATAGTACATTATATTATATGCCCCATGCATATAAGCATGTACTTTCTATTATTTATAGTACATAGTGCATGATGTTGTTCATCGTACATAGCGCATTAAGTCAAATCAGTCCTTGTCAACATGCGTATCCCGTCCCCTAGATCACGAGCTTGATTACCATGCCGCGTGAAACCAGCAACCCGCTGGGCAGGGATCCCTCTTCTCGCTCCGGGCCCATGAACTGTGGGGGTAGCTATTTAATGAACTTTATCAGACATCTGGTT
Rosvold et al. (2012)	Hap016	500	NOR	Rosenkrantzgate	2055	JX8612633	4	TATGTAATA-AAACC-TTATGCGCTTATAGTACATAGAATTAATGTACTAGGACATACTATGTATAATAGTACATTATATTATATGCCCCATGCATATAAGCATGTACTTTCTATTATTTATAGTACATAGTGCATGATGTTGTTCATCGTACATAGCGCATTAAGTCAAATCAGTCCTTGTCAACATGCGTATCCCGTCCCCTAGATCACGAGCTTGATTACCATGCCGCGTGAAACCAGCAACCCGCTGGGCAGGGATCCCTCTTCTCGCTCCGGGCCCATGAACTGTGGGGGTAGCTATTTAATGAACTTTATCAGACATCTGGTT
Rosvold et al. (2012)	Hap016	500	NOR	Rosenkrantzgate	2056	JX8612633	4	TATGTAATA-AAACC-TTATGCGCTTATAGTACATAGAATTAATGTACTAGGACATACTATGTATAATAGTACATTATATTATATGCCCCATGCATATAAGCATGTACTTTCTATTATTTATAGTACATAGTGCATGATGTTGTTCATCGTACATAGCGCATTAAGTCAAATCAGTCCTTGTCAACATGCGTATCCCGTCCCCTAGATCACGAGCTTGATTACCATGCCGCGTGAAACCAGCAACCCGCTGGGCAGGGATCCCTCTTCTCGCTCCGGGCCCATGAACTGTGGGGGTAGCTATTTAATGAACTTTATCAGACATCTGGTT
Rosvold et al. (2012)	Hap016	500	NOR	Rosenkrantzgate	2057	JX8612611	2	TATGTAATA-AAACC-TTATGCGCTTATAGTACATAGAATTAATGTACTAGGACATACTATGTATAATAGTACATTATATTATATGCCCCATGCATATAAGCATGTACTTTCTATTATTTATAGTACATAGTACATGATGTTGTTCATCGTACATAGCGCATTAAGTCAAATCAGTCCTTGTCAACATGCGTATCCCGTCCCCTAGATCACGAGCTTGGTTACCATGCCGCGTGAAACCAGCAACCCGCTGGGCAGGGATCCCTCTTCTCGCTCCGGGCCCATGAACTGTGGGGGTAGCTATTTAATGAACTTTATCAGACATCTGGTT
Rosvold et al. (2012)	Hap016	500	NOR	Rosenkrantzgate	2059	JX8612633	4	TATGTAATA-AAACC-TTATGCGCTTATAGTACATAGAATTAATGTACTAGGACATACTATGTATAATAGTACATTATATTATATGCCCCATGCATATAAGCATGTACTTTCTATTATTTATAGTACATAGTGCATGATGTTGTTCATCGTACATAGCGCATTAAGTCAAATCAGTCCTTGTCAACATGCGTATCCCGTCCCCTAGATCACGAGCTTGATTACCATGCCGCGTGAAACCAGCAACCCGCTGGGCAGGGATCCCTCTTCTCGCTCCGGGCCCATGAACTGTGGGGGTAGCTATTTAATGAACTTTATCAGACATCTGGTT
Rosvold et al. (2012)	Hap016	500	NOR	Rosenkrantzgate	2060	JX8612600	1	TATGTAATA-AAACC-TTATGCGCTTATAGTACATAGAATTAATGTACTAGGACATACTATGTATAATAGTACATTATATTATATGCCCCATGCATATAAGCATGTACTTTCTATTATTTATAGTACATAGTACATGATGTTGTTCATCGTACATAGCGCATTAAGTCAAATCAGTCCTTGTCAACATGCGTATCCCGTCCCCTAGATCACGAGCTTGATTACCATGCCGCGTGAAACCAGCAACCCGCTGGGCAGGGATCCCTCTTCTCGCTCCGGGCCCATGAACTGTGGGGGTAGCTATTTAATGAACTTTATCAGACATCTGGTT
Rosvold et al. (2012)	Hap016	500	NOR	Rosenkrantzgate	2061	JX8612633	4	TATGTAATA-AAACC-TTATGCGCTTATAGTACATAGAATTAATGTACTAGGACATACTATGTATAATAGTACATTATATTATATGCCCCATGCATATAAGCATGTACTTTCTATTATTTATAGTACATAGTGCATGATGTTGTTCATCGTACATAGCGCATTAAGTCAAATCAGTCCTTGTCAACATGCGTATCCCGTCCCCTAGATCACGAGCTTGATTACCATGCCGCGTGAAACCAGCAACCCGCTGGGCAGGGATCCCTCTTCTCGCTCCGGGCCCATGAACTGTGGGGGTAGCTATTTAATGAACTTTATCAGACATCTGGTT
Rosvold et al. (2012)	Hap016	500	NOR	Rosenkrantzgate	2063	JX8612633	4	TATGTAATA-AAACC-TTATGCGCTTATAGTACATAGAATTAATGTACTAGGACATACTATGTATAATAGTACATTATATTATATGCCCCATGCATATAAGCATGTACTTTCTATTATTTATAGTACATAGTGCATGATGTTGTTCATCGTACATAGCGCATTAAGTCAAATCAGTCCTTGTCAACATGCGTATCCCGTCCCCTAGATCACGAGCTTGATTACCATGCCGCGTGAAACCAGCAACCCGCTGGGCAGGGATCCCTCTTCTCGCTCCGGGCCCATGAACTGTGGGGGTAGCTATTTAATGAACTTTATCAGACATCTGGTT
Rosvold et al. (2012)	Hap016	500	NOR	Rosenkrantzgate	2064	JX8612611	2	TATGTAATA-AAACC-TTATGCGCTTATAGTACATAGAATTAATGTACTAGGACATACTATGTATAATAGTACATTATATTATATGCCCCATGCATATAAGCATGTACTTTCTATTATTTATAGTACATAGTACATGATGTTGTTCATCGTACATAGCGCATTAAGTCAAATCAGTCCTTGTCAACATGCGTATCCCGTCCCCTAGATCACGAGCTTGGTTACCATGCCGCGTGAAACCAGCAACCCGCTGGGCAGGGATCCCTCTTCTCGCTCCGGGCCCATGAACTGTGGGGGTAGCTATTTAATGAACTTTATCAGACATCTGGTT
Rosvold et al. (2012)	Hap016	500	NOR	Rosenkrantzgate	2065	JX8612633	4	TATGTAATA-AAACC-TTATGCGCTTATAGTACATAGAATTAATGTACTAGGACATACTATGTATAATAGTACATTATATTATATGCCCCATGCATATAAGCATGTACTTTCTATTATTTATAGTACATAGTGCATGATGTTGTTCATCGTACATAGCGCATTAAGTCAAATCAGTCCTTGTCAACATGCGTATCCCGTCCCCTAGATCACGAGCTTGATTACCATGCCGCGTGAAACCAGCAACCCGCTGGGCAGGGATCCCTCTTCTCGCTCCGGGCCCATGAACTGTGGGGGTAGCTATTTAATGAACTTTATCAGACATCTGGTT
Rosvold et al. (2012)	Hap016	500	NOR	Rosenkrantzgate	2066	JX8612600	1	TATGTAATA-AAACC-TTATGCGCTTATAGTACATAGAATTAATGTACTAGGACATACTATGTATAATAGTACATTATATTATATGCCCCATGCATATAAGCATGTACTTTCTATTATTTATAGTACATAGTACATGATGTTGTTCATCGTACATAGCGCATTAAGTCAAATCAGTCCTTGTCAACATGCGTATCCCGTCCCCTAGATCACGAGCTTGATTACCATGCCGCGTGAAACCAGCAACCCGCTGGGCAGGGATCCCTCTTCTCGCTCCGGGCCCATGAACTGTGGGGGTAGCTATTTAATGAACTTTATCAGACATCTGGTT
Rosvold et al. (2012)	Hap016	500	NOR	Rosenkrantzgate	2067	JX8612600	1	TATGTAATA-AAACC-TTATGCGCTTATAGTACATAGAATTAATGTACTAGGACATACTATGTATAATAGTACATTATATTATATGCCCCATGCATATAAGCATGTACTTTCTATTATTTATAGTACATAGTACATGATGTTGTTCATCGTACATAGCGCATTAAGTCAAATCAGTCCTTGTCAACATGCGTATCCCGTCCCCTAGATCACGAGCTTGATTACCATGCCGCGTGAAACCAGCAACCCGCTGGGCAGGGATCCCTCTTCTCGCTCCGGGCCCATGAACTGTGGGGGTAGCTATTTAATGAACTTTATCAGACATCTGGTT
Rosvold et al. (2012)	Hap016	500	NOR	Rosenkrantzgate	2069	JX8612633	4	TATGTAATA-AAACC-TTATGCGCTTATAGTACATAGAATTAATGTACTAGGACATACTATGTATAATAGTACATTATATTATATGCCCCATGCATATAAGCATGTACTTTCTATTATTTATAGTACATAGTGCATGATGTTGTTCATCGTACATAGCGCATTAAGTCAAATCAGTCCTTGTCAACATGCGTATCCCGTCCCCTAGATCACGAGCTTGATTACCATGCCGCGTGAAACCAGCAACCCGCTGGGCAGGGATCCCTCTTCTCGCTCCGGGCCCATGAACTGTGGGGGTAGCTATTTAATGAACTTTATCAGACATCTGGTT
Rosvold et al. (2012)	Hap016	500	NOR	Rosenkrantzgate	2070	JX8612633	4	TATGTAATA-AAACC-TTATGCGCTTATAGTACATAGAATTAATGTACTAGGACATACTATGTATAATAGTACATTATATTATATGCCCCATGCATATAAGCATGTACTTTCTATTATTTATAGTACATAGTGCATGATGTTGTTCATCGTACATAGCGCATTAAGTCAAATCAGTCCTTGTCAACATGCGTATCCCGTCCCCTAGATCACGAGCTTGATTACCATGCCGCGTGAAACCAGCAACCCGCTGGGCAGGGATCCCTCTTCTCGCTCCGGGCCCATGAACTGTGGGGGTAGCTATTTAATGAACTTTATCAGACATCTGGTT
Rosvold et al. (2012)	Hap016	500	NOR	Rosenkrantzgate	2071	JX8612611	2	TATGTAATA-AAACC-TTATGCGCTTATAGTACATAGAATTAATGTACTAGGACATACTATGTATAATAGTACATTATATTATATGCCCCATGCATATAAGCATGTACTTTCTATTATTTATAGTACATAGTACATGATGTTGTTCATCGTACATAGCGCATTAAGTCAAATCAGTCCTTGTCAACATGCGTATCCCGTCCCCTAGATCACGAGCTTGGTTACCATGCCGCGTGAAACCAGCAACCCGCTGGGCAGGGATCCCTCTTCTCGCTCCGGGCCCATGAACTGTGGGGGTAGCTATTTAATGAACTTTATCAGACATCTGGTT
Rosvold et al. (2012)	Hap016	500	NOR	Rosenkrantzgate	2072	JX8612633	4	TATGTAATA-AAACC-TTATGCGCTTATAGTACATAGAATTAATGTACTAGGACATACTATGTATAATAGTACATTATATTATATGCCCCATGCATATAAGCATGTACTTTCTATTATTTATAGTACATAGTGCATGATGTTGTTCATCGTACATAGCGCATTAAGTCAAATCAGTCCTTGTCAACATGCGTATCCCGTCCCCTAGATCACGAGCTTGATTACCATGCCGCGTGAAACCAGCAACCCGCTGGGCAGGGATCCCTCTTCTCGCTCCGGGCCCATGAACTGTGGGGGTAGCTATTTAATGAACTTTATCAGACATCTGGTT
Rosvold et al. (2012)	Hap016	500	NOR	Rosenkrantzgate	2073	JX8612600	1	TATGTAATA-AAACC-TTATGCGCTTATAGTACATAGAATTAATGTACTAGGACATACTATGTATAATAGTACATTATATTATATGCCCCATGCATATAAGCATGTACTTTCTATTATTTATAGTACATAGTACATGATGTTGTTCATCGTACATAGCGCATTAAGTCAAATCAGTCCTTGTCAACATGCGTATCCCGTCCCCTAGATCACGAGCTTGATTACCATGCCGCGTGAAACCAGCAACCCGCTGGGCAGGGATCCCTCTTCTCGCTCCGGGCCCATGAACTGTGGGGGTAGCTATTTAATGAACTTTATCAGACATCTGGTT
Hmwe et al. (2006)	Hap016	MODERN	UK	Dunachton	Hmwe08	DQ452082	8	TATGTAATA-AAACC-TTATGCGCTTATAGTACATAGAATTAATGTACTAGGACATACTATGTATAATAGTACATTATATTATATGCCCCATGCATATAAGCATGTACTTTCTATTATTTATAGTACATAGTGCATGATGTTGTTCATCGTACATAGCGCATTAAGTCAAATCAGTCCTTGTCAACATGCGTATCCCGTCCCCTAGATCACGAGCTTGATTACCATGCCGCGTGAAACCAGCAACCCGCTGGGCAGGGATCCCTCTTCTCGCTCCGGGCCCATGAACTGTGGGGGTAGCTATTTAATGAACTTTATCAGACATCTGGTT
Hmwe et al. (2006)	Hap016	MODERN	UK	Mar	Hmwe08	DQ452082	8	TATGTAATA-AAACC-TTATGCGCTTATAGTACATAGAATTAATGTACTAGGACATACTATGTATAATAGTACATTATATTATATGCCCCATGCATATAAGCATGTACTTTCTATTATTTATAGTACATAGTGCATGATGTTGTTCATCGTACATAGCGCATTAAGTCAAATCAGTCCTTGTCAACATGCGTATCCCGTCCCCTAGATCACGAGCTTGATTACCATGCCGCGTGAAACCAGCAACCCGCTGGGCAGGGATCCCTCTTCTCGCTCCGGGCCCATGAACTGTGGGGGTAGCTATTTAATGAACTTTATCAGACATCTGGTT
Hmwe et al. (2006)	Hap016	MODERN	UK	Achnacarry	Hmwe10	DQ452084	10	TATGTAATA-AAACC-TTATGCGCTTATAGTACATAGAATTAATGTACTAGGACATACTATGTATAATAGTACATTATATTATATGCCCCATGCATATAAGCATGTACTTTCTATTATTTATAGTACATAGTACATGATGTTGTTCATCGTACATAGCGCATTAAGTCAAATCAGTCCTTGTCAACATGCGTATCCCGTCCCCTAGATCACGAGCTTGATTACCATGCCGCGTGAAACCAGCAACCCGCTGGGCAGGGATCCCTCTTCTCGCTCCGGGCCCATGAACTGTGGGGGTAGCTATTTAATGAACTTTATCAGACATCTGGTT
Hmwe et al. (2006)	Hap016	MODERN	UK	Dunachton	Hmwe10	DQ452084	10	TATGTAATA-AAACC-TTATGCGCTTATAGTACATAGAATTAATGTACTAGGACATACTATGTATAATAGTACATTATATTATATGCCCCATGCATATAAGCATGTACTTTCTATTATTTATAGTACATAGTACATGATGTTGTTCATCGTACATAGCGCATTAAGTCAAATCAGTCCTTGTCAACATGCGTATCCCGTCCCCTAGATCACGAGCTTGATTACCATGCCGCGTGAAACCAGCAACCCGCTGGGCAGGGATCCCTCTTCTCGCTCCGGGCCCATGAACTGTGGGGGTAGCTATTTAATGAACTTTATCAGACATCTGGTT
Pérez-Espona et al. (2009)	Hap016	MODERN	UK	Highlands	Perez2	EF636728	H2	TATGTAATA-AAACC-TTATGCGCTTATAGTACATAGAATTAATGTACTAGGACATACTATGTATAATAGTACATTATATTATATGCCCCATGCATATAAGCATGTACTTTCTATTATTTATAGTACATAGTACATGATGTTGTTCATCGTACATAGCGCATTAAGTCAAATCAGTCCTTGTCAACATGCGTATCCCGTCCCCTAGATCACGAGCTTGATTACCATGCCGCGTGAAACCAGCAACCCGCTGGGCAGGGATCCCTCTTCTCGCTCCGGGCCCATGAACTGTGGGGGTAGCTATTTAATGAACTTTATCAGACATCTGGTT
Pérez-Espona et al. (2009)	Hap016	MODERN	UK	Highlands	Perez32	EF636758	H32	TATGTAATA-AAACC-TTATGCGCTTATAGTACATAGAATTAATGTACTAGGACATACTATGTATAATAGTACATTATATTATATGCCCCATGCATATAAGCATGTACTTTCTATTATTTATAGTACATAGTACATGATGTTGTTCATCGTACATAGCGCATTAAGTCAAATCAGTCCTTGTCAACATGCGTATCCCGTCCCCTAGATCACGAGCTTGATTACCATGCCGCGTGAAACCAGCAACCCGCTGGGCAGGGATCCCTCTTCTCGCTCCGGGCCCATGAACTGTGGGGGTAGCTATTTAATGAACTTTATCAGACATCTGGTT
Pérez-Espona et al. (2009)	Hap016	MODERN	UK	Highlands	Perez35	EF636761	H35	TATGTAATA-AAACC-TTATGCGCTTATAGTACATAGAATTAATGTACTAGGACATACTATGTATAATAGTACATTATATTATATGCCCCATGCATATAAGCATGTACTTTCTATTATTTATAGTACATAGTACATGATGTTGTTCATCGTACATAGCGCATTAAGTCAAATCAGTCCTTGTCAACATGCGTATCCCGTCCCCTAGATCACGAGCTTGATTACCATGCCGCGTGAAACCAGCAACCCGCTGGGCAGGGATCCCTCTTCTCGCTCCGGGCCCATGAACTGTGGGGGTAGCTATTTAATGAACTTTATCAGACATCTGGTT
Pérez-Espona et al. (2009)	Hap016	MODERN	UK	Highlands	Perez4	EF636730	H4	TATGTAATA-AAACC-TTATGCGCTTATAGTACATAGAATTAATGTACTAGGACATACTATGTATAATAGTACATTATATTATATGCCCCATGCATATAAGCATGTACTTTCTATTATTTATAGTACATAGTGCATGATGTTGTTCATCGTACATAGCGCATTAAGTCAAATCAGTCCTTGTCAACATGCGTATCCCGTCCCCTAGATCACGAGCTTGATTACCATGCCGCGTGAAACCAGCAACCCGCTGGGCAGGGATCCCTCTTCTCGCTCCGGGCCCATGAACTGTGGGGGTAGCTATTTAATGAACTTTATCAGACATCTGGTT
Pérez-Espona et al. (2009)	Hap016	MODERN	UK	Highlands	Perez48	EF636774	H48	TATGTAATA-AAACC-TTATGCGCTTATAGTACATAGAATTAATGTACTAGGACATACTATGTATAATAGTACATTATATTATATGCCCCATGCATATAAGCATGTACTTTCTATTATTTATAGTACATAGTACATGATGTTGTTCATCGTACATAGCGCATTAAGTCAAATCAGTCCTTGTCAACATGCGTATCCCGTCCCCTAGATCACGAGCTTGATTACCATGCCGCGTGAAACCAGCAACCCGCTGGGCAGGGATCCCTCTTCTCGCTCCGGGCCCATGAACTGTGGGGGTAGCTATTTAATGAACTTTATCAGACATCTGGTT
Pérez-Espona et al. (2009)	Hap016	MODERN	UK	Highlands	Perez5	EF636731	H5	TATGTAATA-AAACC-TTATGCGCTTATAGTACATAGAATTAATGTACTAGGACATACTATGTATAATAGTACATTATATTATATGCCCCATGCATATAAGCATGTACTTTCTATTATTTATAGTACATAGTACATGATGTTGTTCATCGTACATAGCGCATTAAGTCAAATCAGTCCTTGTCAACATGCGTATCCCGTCCCCTAGATCACGAGCTTGATTACCATGCCGCGTGAAACCAGCAACCCGCTGGGCAGGGATCCCTCTTCTCGCTCCGGGCCCATGAACTGTGGGGGTAGCTATTTAATGAACTTTATCAGACATCTGGTT
Pérez-Espona et al. (2009)	Hap016	MODERN	UK	Highlands	Perez50	EF636776	H50	TATGTAATA-AAACC-TTATGCGCTTATAGTACATAGAATTAATGTACTAGGACATACTATGTATAATAGTACATTATATTATATGCCCCATGCATATAAGCATGTACTTTCTATTATTTATAGTACATAGTACATGATGTTGTTCATCGTACATAGCGCATTAAGTCAAATCAGTCCTTGTCAACATGCGTATCCCGTCCCCTAGATCACGAGCTTGATTACCATGCCGCGTGAAACCAGCAACCCGCTGGGCAGGGATCCCTCTTCTCGCTCCGGGCCCATGAACTGTGGGGGTAGCTATTTAATGAACTTTATCAGACATCTGGTT
Pérez-Espona et al. (2009)	Hap016	MODERN	UK	Highlands	Perez59	EF636785	H59	TATGTAATA-AAACC-TTATGCGCTTATAGTACATAGAATTAATGTACTAGGACATACTATGTATAATAGTACATTATATTATATGCCCCATGCATATAAGCATGTACTTTCTATTATTTATAGTACATAGTACATGATGTTGTTCATCGTACATAGCGCATTAAGTCAAATCAGTCCTTGTCAACATGCGTATCCCGTCCCCTAGATCACGAGCTTGATTACCATGCCGCGTGAAACCAGCAACCCGCTGGGCAGGGATCCCTCTTCTCGCTCCGGGCCCATGAACTGTGGGGGTAGCTATTTAATGAACTTTATCAGACATCTGGTT
Pérez-Espona et al. (2009)	Hap016	MODERN	UK	Highlands	Perez6	EF636732	H6	TATGTAATA-AAACC-TTATGCGCTTATAGTACATAGAATTAATGTACTAGGACATACTATGTATAATAGTACATTATATTATATGCCCCATGCATATAAGCATGTACTTTCTATTATTTATAGTACATAGTGCATGATGTTGTTCATCGTACATAGCGCATTAAGTCAAATCAGTCCTTGTCAACATGCGTATCCCGTCCCCTAGATCACGAGCTTGATTACCATGCCGCGTGAAACCAGCAACCCGCTGGGCAGGGATCCCTCTTCTCGCTCCGGGCCCATGAACTGTGGGGGTAGCTATTTAATGAACTTTATCAGACATCTGGTT
Pérez-Espona et al. (2009)	Hap016	MODERN	UK	Highlands	Perez61	EF636787	H61	TATGTAATA-AAACC-TTATGCGCTTATAGTACATAGAATTAATGTACTAGGACATACTATGTATAATAGTACATTATATTATATGCCCCATGCATATAAGCATGTACTTTCTATTATTTATAGTACATAGTACATGATGTTGTTCATCGTACATAGCGCATTAAGTCAAATCAGTCCTTGTCAACATGCGTATCCCGTCCCCTAGATCACGAGCTTGATTACCATGCCGCGTGAAACCAGCAACCCGCTGGGCAGGGATCCCTCTTCTCGCTCCGGGCCCATGAACTGTGGGGGTAGCTATTTAATGAACTTTATCAGACATCTGGTT
Pérez-Espona et al. (2009)	Hap016	MODERN	UK	Highlands	Perez62	EF636788	H62	TATGTAATA-AAACC-TTATGCGCTTATAGTACATAGAATTAATGTACTAGGACATACTATGTATAATAGTACATTATATTATATGCCCCATGCATATAAGCATGTACTTTCTATTATTTATAGTACATAGTACATGATGTTGTTCATCGTACATAGCGCATTAAGTCAAATCAGTCCTTGTCAACATGCGTATCCCGTCCCCTAGATCACGAGCTTGATTACCATGCCGCGTGAAACCAGCAACCCGCTGGGCAGGGATCCCTCTTCTCGCTCCGGGCCCATGAACTGTGGGGGTAGCTATTTAATGAACTTTATCAGACATCTGGTT
Pérez-Espona et al. (2009)	Hap016	MODERN	UK	Highlands	Perez63	EF636789	H63	TATGTAATA-AAACC-TTATGCGCTTATAGTACATAGAATTAATGTACTAGGACATACTATGTATAATAGTACATTATATTATATGCCCCATGCATATAAGCATGTACTTTCTATTATTTATAGTACATAGTGCATGATGTTGTTCATCGTACATAGCGCATTAAGTCAAATCAGTCCTTGTCAACATGCGTATCCCGTCCCCTAGATCACGAGCTTGATTACCATGCCGCGTGAAACCAGCAACCCGCTGGGCAGGGATCCCTCTTCTCGCTCCGGGCCCATGAACTGTGGGGGTAGCTATTTAATGAACTTTATCAGACATCTGGTT
Pérez-Espona et al. (2009)	Hap016	MODERN	UK	Highlands	Perez64	EF636790	H64	TATGTAATA-AAACC-TTATGCGCTTATAGTACATAGAATTAATGTACTAGGACATACTATGTATAATAGTACATTATATTATATGCCCCATGCATATAAGCATGTACTTTCTATTATTTATAGTACATAGTGCATGATGTTGTTCATCGTACATAGCGCATTAAGTCAAATCAGTCCTTGTCAACATGCGTATCCCGTCCCCTAGATCACGAGCTTGATTACCATGCCGCGTGAAACCAGCAACCCGCTGGGCAGGGATCCCTCTTCTCGCTCCGGGCCCATGAACTGTGGGGGTAGCTATTTAATGAACTTTATCAGACATCTGGTT
Pérez-Espona et al. (2009)	Hap016	MODERN	UK	Highlands	Perez8	EF636734	H8	TATGTAATA-AAACC-TTATGCGCTTATAGTACATAGAATTAATGTACTAGGACATACTATGTATAATAGTACATTATATTATATGCCCCATGCATATAAGCATGTACTTTCTATTATTTATAGTACATAGTACATGATGTTGTTCATCGTACATAGCGCATTAAGTCAAATCAGTCCTTGTCAACATGCGTATCCCGTCCCCTAGATCACGAGCTTGATTACCATGCCGCGTGAAACCAGCAACCCGCTGGGCAGGGATCCCTCTTCTCGCTCCGGGCCCATGAACTGTGGGGGTAGCTATTTAATGAACTTTATCAGACATCTGGTT
Present	Hap016	MESOLITHIC	UK	INNER	RS01	TBC	NA	TATGTAATA-AAACC-TTATGCGCTTATAGTACATAGAATTAATGTACTAGGACATACTATGTATAATANTACATTATATTATATNCCCCATGCATATAAGCATGTACTTTCTATTNTTTANAGTACATAGTNCATGATGTTGTTCATCGTACATAGCGCATTAAGTCAAATCAGTCCTTGTCAACATGCGTATCCCGTCCCCTAGATCACNAGCTTGNTTACCATGCCGCGTGAAACCAGCAACCCGCTGGGCAGGGATCCCTCTTCTCGCTCCGGGCCCATGAACTGTGGGGGTAGCTATTTAATGAACTTTATCAGACATCTGGTT
Skog et al. (2009)	Hap016	MODERN	Norway	Møre-SørTrøndelag	SkogAA1a	DQ520219	AA1	TATGTAATA-AAACC-TTATGCGCTTATAGTACATAGAATTAATGTACTAGGACATACTATGTATAATAGTACATTATATTATATGCCCCATGCATATAAGCATGTACTTTCTATTATTTATAGTACATAGTGCATGATGTTGTTCATCGTACATAGCGCATTAAGTCAAATCAGTCCTTGTCAACATGCGTATCCCGTCCCCTAGATCACGAGCTTGATTACCATGCCGCGTGAAACCAGCAACCCGCTGGGCAGGGATCCCTCTTCTCGCTCCGGGCCCATGAACTGTGGGGGTAGCTATTTAATGAACTTTATCAGACATCTGGTT
Skog et al. (2009)	Hap016	MODERN	Spain	Castilla-LaMancha	SkogAA1b	DQ520219	AA1	TATGTAATA-AAACC-TTATGCGCTTATAGTACATAGAATTAATGTACTAGGACATACTATGTATAATAGTACATTATATTATATGCCCCATGCATATAAGCATGTACTTTCTATTATTTATAGTACATAGTGCATGATGTTGTTCATCGTACATAGCGCATTAAGTCAAATCAGTCCTTGTCAACATGCGTATCCCGTCCCCTAGATCACGAGCTTGATTACCATGCCGCGTGAAACCAGCAACCCGCTGGGCAGGGATCCCTCTTCTCGCTCCGGGCCCATGAACTGTGGGGGTAGCTATTTAATGAACTTTATCAGACATCTGGTT
Skog et al. (2009)	Hap016	MODERN	Norway	RogalandHordaland	SkogAC1a	DQ520221	AC1	TATGTAATA-AAACC-TTATGCGCTTATAGTACATAGAATTAATGTACTAGGACATACTATGTATAATAGTACATTATATTATATGCCCCATGCATATAAGCATGTACTTTCTATTATTTATAGTACATAGTACATGATGTTGTTCATCGTACATAGCGCATTAAGTCAAATCAGTCCTTGTCAACATGCGTATCCCGTCCCCTAGATCACGAGCTTGATTACCATGCCGCGTGAAACCAGCAACCCGCTGGGCAGGGATCCCTCTTCTCGCTCCGGGCCCATGAACTGTGGGGGTAGCTATTTAATGAACTTTATCAGACATCTGGTT
Skog et al. (2009)	Hap016	MODERN	Norway	SognOgFjordane	SkogAC1b	DQ520221	AC1	TATGTAATA-AAACC-TTATGCGCTTATAGTACATAGAATTAATGTACTAGGACATACTATGTATAATAGTACATTATATTATATGCCCCATGCATATAAGCATGTACTTTCTATTATTTATAGTACATAGTACATGATGTTGTTCATCGTACATAGCGCATTAAGTCAAATCAGTCCTTGTCAACATGCGTATCCCGTCCCCTAGATCACGAGCTTGATTACCATGCCGCGTGAAACCAGCAACCCGCTGGGCAGGGATCCCTCTTCTCGCTCCGGGCCCATGAACTGTGGGGGTAGCTATTTAATGAACTTTATCAGACATCTGGTT
Skog et al. (2009)	Hap016	MODERN	Norway	RogalandHordaland	SkogAC3	DQ520220	AC3	TATGTAATA-AAACC-TTATGCGCTTATAGTACATAGAATTAATGTACTAGGACATACTATGTATAATAGTACATTATATTATATGCCCCATGCATATAAGCATGTACTTTCTATTATTTATAGTACATAGTACATGATGTTGTTCATCGTACATAGCGCATTAAGTCAAATCAGTCCTTGTCAACATGCGTATCCCGTCCCCTAGATCACGAGCTTGGTTACCATGCCGCGTGAAACCAGCAACCCGCTGGGCAGGGATCCCTCTTCTCGCTCCGGGCCCATGAACTGTGGGGGTAGCTATTTAATGAACTTTATCAGACATCTGGTT
Skog et al. (2009)	Hap016	MODERN	UK	Scotland	SkogAD5a	DQ520213	AD5	TATGTAATA-AAACC-TTATGCGCTTATAGTACATAGAATTAATGTACTAGGACATACTATGTATAATAGTACATTATATTATATGCCCCATGCATATAAGCATGTACTTTCTATTATTTATAGTACATAGTACATGATGTTGTTCATCGTACATAGCGCATTAAGTCAAATCAGTCCTTGTCAACATGCGTATCCCGTCCCCTAGATCACGAGCTTGATTACCATGCCGCGTGAAACCAGCAACCCGCTGGGCAGGGATCCCTCTTCTCGCTCCGGGCCCATGAACTGTGGGGGTAGCTATTTAATGAACTTTATCAGACATCTGGTT
Skog et al. (2009)	Hap016	MODERN	UK	Scotland	SkogAD5b	DQ520213	AD5	TATGTAATA-AAACC-TTATGCGCTTATAGTACATAGAATTAATGTACTAGGACATACTATGTATAATAGTACATTATATTATATGCCCCATGCATATAAGCATGTACTTTCTATTATTTATAGTACATAGTACATGATGTTGTTCATCGTACATAGCGCATTAAGTCAAATCAGTCCTTGTCAACATGCGTATCCCGTCCCCTAGATCACGAGCTTGATTACCATGCCGCGTGAAACCAGCAACCCGCTGGGCAGGGATCCCTCTTCTCGCTCCGGGCCCATGAACTGTGGGGGTAGCTATTTAATGAACTTTATCAGACATCTGGTT
Skog et al. (2009)	Hap016	MODERN	UK	Scotland	SkogAD6	DQ520212	AD6	TATGTAATA-AAACC-TTATGCGCTTATAGTACATAGAATTAATGTACTAGGACATACTATGTATAATAGTACATTATATTATATGCCCCATGCATATAAGCATGTACTTTCTATTATTTATAGTACATAGTGCATGATGTTGTTCATCGTACATAGCGCATTAAGTCAAATCAGTCCTTGTCAACATGCGTATCCCGTCCCCTAGATCACGAGCTTGATTACCATGCCGCGTGAAACCAGCAACCCGCTGGGCAGGGATCCCTCTTCTCGCTCCGGGCCCATGAACTGTGGGGGTAGCTATTTAATGAACTTTATCAGACATCTGGTT
Present	Hap017	LATE-IRON	UK	OUTER	NT52	TBC	NA	TATGTAATA-AAACC-TTATGCGCTTATAGTACATAGAATTAATGTACTAGGACATACTATGTATAATAGTACATTATATTATATACCCCATGCATATAAGCATNTACTTTCTATTATTTANAGTACATAGTNCATGATGTTGTTCATCGTACATAGCACATTAAGTCAAATCAGTCCCTGTCAACATGCGTATCCCGTCCCCTAGATCACGAACTTGATCACCATGCCGCGTGAAACCAGCAACCCGCTGGGCAGGAATCCCTCTTCTCGCTCCGGGCCCATGAACTGTGGGAGTAGCTATTTAATGAACTTTATCAGACATCTGGTT
Present	Hap018	EARLY-NORSE	UK	OUTER	DS03	TBC	NA	TATGTAATA-AAACC-TTATGCGCTTATAGTACATAGAATTAATGTACTAANACATACTATGTATAATAGTACATTATATTATATNCCCCATGCATATAAGCATGTACTTTCTATTATTTATAGTATATAGTACATGATGTTGTTCATTGTACATAGCACATTAAGTCAAATCAGTCCCTGTCAACATGCGTATCCCGTCCCCTAGATCACGAGCTTGATTACCATGCCGCGTGAAACNNNCAACCCGCTGGGCAGGGATCCCTCTTCTCGCTCCGGGNCCATGAACTGTGGGGGTAGCTATTTAATGAACTTTATCAGACATCTGGTT
Present	Hap019	EARLY-NORSE	UK	OUTER	DS07	TBC	NA	TATGTAATA-AAACC-TTATGCGCTTATAGTACATAGAATTAATGTACTAGGACATACTATGTATAATAGTACATTATATTATATGCCCCATGCATATAAGCATGTACTTTCTATTNTTTANAGTACATAGTNCATGATGATGTTCATCGTACATAGCACATTAAGTCAAATCAGTCCCTGTCAACATGCGTATCNNGTCNCCTAGATCACGAGCTTGGTCACCATGCCGCGTGAAACNNNCAACCCGCTGGGCAGGGATCCCTCTTCTCGCTCCGGGCCCATGAACTGTGGGGGTAGCTATTTAATGAACTTTATCAGACATCTGGTT
Present	Hap019	EARLY-NORSE	UK	OUTER	DS09	TBC	NA	TATGTAATA-AAACC-TTATGCGCTTATAGTACATAGAATTAATGTACTAGGACATACTATGTATAATAGTACATTATATTATATGCCCCATGCATATAAGCATGTACTTTCTATTNTTTATAGTACATAGTNCATGATGANNNNNNNNNNNNNNNNNNNNNNNNNNNNNNNNNNNNNNNNNNNNNNNNNNNNNNNNNNNNNNTAGATCACGAGCTTGGTNACCATGCCGCGTGAAACNNNCAACCCGCTGGGCAGGGATCCCTCTTCTCGCTCCGGGCCCATGAACTGTGGGGGTAGCTATTTAATGAACTTTATCAGACATCTGGTT
Present	Hap020	LATE-NORSE	UK	OUTER	DS08	TBC	NA	TATGTAATA-AAACC-TTATGCGCTTATAGTACATAGAATTAATGTACTAGGACATACTATGTATAATAGTACATTATATTATATGCCCCATGCATATAAGCATGTACTTTCTATTATTTATAGTACATAGTACATGATGTTGTTCATCGTACATAGCACATTAAGTCAAATCAGTCCCTGTCAACATGCGTATCCCGTCCCCTAGATCACGAGCTTGATCACCATGCCGCGTGAAACNNNCAACCCGCTGGGCAGGGATCCCTCTTCTCGCTCCGGGCCCATGAACTGTGGAAGTAGCTATTTAATGAACTTTATCAGACATCTGATT
Hmwe et al. (2006)	Hap021	MODERN	UK	Mar	Hmwe07	DQ452081	7	TATGTAATA-AAACC-TTATGCGCTTATAGTACATAGAATTAATGTACTAGGACATACTATGTATAATAGTACATTATATTATATGCCCCATGCATATAAGCATGTATTTTCTATTATTTATAGTACATAGTGCATGATGTTGTTCATCGTACATAGCGCATTAAGTCAAATCAGTCCTTGTCAACATGCGTATCCCGTCCCCTAGATCACGAGCTTGATTACCATGCCGCGTGAAACCAGCAACCCGCTGGGCAGGGATCCCTCTTCTCGCTCCGGGCCCATGAACTGTGGGGGTAGCTATTTAATGAACTTTATCAGACATCTGGTT
Nussey et al. (2006)	Hap021	MODERN	UK	RUM	RumB1	DQ386107	B1	TATGTAATA-AAACT-TTATGCGCTTATAGTACATAGAATTAATGTACTAGGACATACTATGTATAATAGTACATTATATTATATGCCCCATGCATATAAGCATGTATTTTCTATTATTTATAGTACATAGTGCATGATGTTGTTCATCGTACATAGCGCATTAAGTCAAATCAGTCCTTGTCAACATGCGTATCCCGTCCCCTAGATCACGAGCTTGATTACCATGCCGCGTGAAACCAGCAACCCGCTAGGCAGGGATCCCTCTTCTCGCTCCGGGCCCATGAACTGTGGGGGTAGCTATTTAATGAACTTTATCAGACATCTGGTT
Pérez-Espona et al. (2009)	Hap022	MODERN	UK	Highlands	Perez7	EF636733	H7	TATGTAATA-AAACC-TTATGCGCTTATAGTACATAGAATTAATGTACTAGGACATACTATGTATAATAGTACATTATATTATATGCCCCATGCATATAAGCATGTACTTTCTATTATTTATAGTACATAGTACATGATGTTGTTCATCGTACATAGCGCATTAAGTCAAATCAGTCCTTGTCAACATGCGTATCCCGTCCCCTAGATCACGAGCTTGATTACCATGCCGCGTGAAACCAGCAACCCGCTGGGCAGGGATCCCTCTTCTCGCTCCGGGCCCATGAACCGTGGGGGTAGCTATTTAATGAACTTTATCAGACATCTGGTT
Pérez-Espona et al. (2009)	Hap023	MODERN	UK	Highlands	Perez10	EF636736	H10	TATGTAATA-AAACC-TTATGCGCTTATAGTACATAGAATTAATGTACTAGGACATACTATGTATAATAGTACATTATATTATATGCCCCATGCATATAAGCATGTACTTTCTATTATTTATAGTACATAGTACATGATGTTGTTCATCGTACATAGCGCATTAAGTCAAATCAGTCCTTGTCAACATGCGTATCCGGTCCCCTAGATCACGAGCTGGATTACCATGCCGCGTGAAACCAGCAACCCGCTGGGCAGGGATCCCTCTTCTCGCTCCGGGCCCATGAACTGTGGGGGTAGCTATTTAATGAACTTTATCAGACATCTGGTT
Pérez-Espona et al. (2009)	Hap024	MODERN	UK	Highlands	Perez11	EF636737	H11	TATGTAATA-AAACC-TTATGCGCTTATAGTACATAGAATTAATGTACTAGGACATACTATGTATAATAGTACATTATATTATATGCCCCATGCATATAAGCATGTATTTTCTATTATTTATAGTACATAGTGCATGATGTTGTTCATCGTACATAGCGCATTAAGTCAAATCAGTCCTTGTCAACATGCGTATCCCGTCCCCTAGATCACGAGCTTAATTACCATGCCGCGTGAAACCAGCAACCCGCTAGGCAGGGATCCCTCTTCTCGCTCCGGGCCCATGAACTGTGGGGGTAGCTATTTAATGAACTTTATCAGACATCTGGTT
Pérez-Espona et al. (2009)	Hap025	MODERN	UK	Highlands	Perez12	EF636738	H12	TATGTAATA-AAACC-TTATGCGCTTATAGTACATAGAATTAATGTATTAGGACATACTATGTATAATAGTACATTATATTATATGCCCCATGCATATAAGCATGTACTTTCTATTATTTATAGTACATAGTGCATGATGTTGTTCATCGTACATAGCGCATTAAGTCAAATCAGTCCTTGTCAACATGCGTATCCCGTCCCCTAGATCACGAGCTTAATTACCATGCCGCGTGAAACCAGCAACCCGCTGGGCAGGGATCCCTCTTCTCGCTCCGGGCCCATGAACTGTGGGGGTAGCTATTTAATGAACTTTATCAGACATCTGGTT
Pérez-Espona et al. (2009)	Hap026	MODERN	UK	Highlands	Perez13	EF636739	H13	TATGTAATA-AAACC-TTATGCGCTTATAGTACATAGAATTAATGTACTAGGACATACTATGTATAATAGTACATTATATTATATGCCCCATGCATATAAGCACGTACTTTCTATTATTTATAGTACATAGTGCATGATGTTGTTCATCGTACATAGCGCATTAAGTCAAATCAGTCCTTGTCAACATGCGTATCCCGTCCCCTAGATCACGAGCTTGATTACCATGCCGCGTGAAACCAGCAACCCGCTGGGCAGGGATCCCTCTTCTCGCTCCGGGCCCATGAACTGTGGGGGTAGCTATTTAATGAACTTTATCAGACATCTGGTT
Pérez-Espona et al. (2009)	Hap027	MODERN	UK	Highlands	Perez14	EF636740	H14	TATGTAATA-AAACC-TTATGCGCTTATAGTACATAGAATTAATGTACTAGGACATACTATGTATAATAGTACATTATATTATATGCCCCATGCATATAAGCATGTACTTTCTATTATTTATAGTACATAGTGCATGATGTTGTTCATCGTACATAGCGCATTAAGTCAAATCAGTCCTTGTCAACATGCGTATCCCGTCCCCTAGATCACGAGCTTGATTACCATGCCGCGTGAAACCAGCAACCCGCTGGGCAGGGATCCCTCTTCTCGGTCCGGGCCCATGAACTGTGGGGGTAGCTATTTAATGAACTTTATCAGACATCTGGTT
Hmwe et al. (2006)	Hap028	MODERN	UK	Arran	Hmwe04	DQ452078	4	TATGTAATA-AAACC-TTATGCGCTTATAGTACATAGAATTAATGTACTAGGACATACTATGTATAATAGTACATTATATTATATGCCCCATGCATATAAGCATGTACTTTCTATTGTTTATAGTACATAGTACATGATGTTGTTCATCGTACATAGCGCATTAAGTCAAATCAGTCCCTGTCAACATGCGTATCCCGTCCCCTAGATCACGAGCTTGATCACCATGCCGCGTGAAACCAGCAACCCGCTGGGCAGGGATCCCTCTTCTCGCTCCGGGCCCATGAACTGTGGGGGTAGCTATTTAATGAACTTTATCAGACATCTGGTT
Hmwe et al. (2006)	Hap028	MODERN	UK	Euston	Hmwe04	DQ452078	4	TATGTAATA-AAACC-TTATGCGCTTATAGTACATAGAATTAATGTACTAGGACATACTATGTATAATAGTACATTATATTATATGCCCCATGCATATAAGCATGTACTTTCTATTGTTTATAGTACATAGTACATGATGTTGTTCATCGTACATAGCGCATTAAGTCAAATCAGTCCCTGTCAACATGCGTATCCCGTCCCCTAGATCACGAGCTTGATCACCATGCCGCGTGAAACCAGCAACCCGCTGGGCAGGGATCCCTCTTCTCGCTCCGGGCCCATGAACTGTGGGGGTAGCTATTTAATGAACTTTATCAGACATCTGGTT
Pérez-Espona et al. (2009)	Hap028	MODERN	UK	Highlands	Perez16	EF636742	H16	TATGTAATA-AAACC-TTATGCGCTTATAGTACATAGAATTAATGTACTAGGACATACTATGTATAATAGTACATTATATTATATGCCCCATGCATATAAGCATGTACTTTCTATTGTTTATAGTACATAGTACATGATGTTGTTCATCGTACATAGCGCATTAAGTCAAATCAGTCCCTGTCAACATGCGTATCCCGTCCCCTAGATCACGAGCTTGATCACCATGCCGCGTGAAACCAGCAACCCGCTGGGCAGGGATCCCTCTTCTCGCTCCGGGCCCATGAACTGTGGGGGTAGCTATTTAATGAACTTTATCAGACATCTGGTT
Nussey et al. (2006)	Hap028	MODERN	UK	RUM	RumB3	DQ386109	B3	TATGTAATA-AAACC-TTATGCGCTTATAGTACATAGAATTAATGTACTAGGACATACTATGTATAATAGTACATTATATTATATGCCCCATGCATATAAGCATGTACTTTCTATTGTTTATAGTACATAGTACATGATGTTGTTCATCGTACATAGCGCATTAAGTCAAATCAGTCCCTGTCAACATGCGTATCCCGTCCCCTAGATCACGAGCTTGATCACCATGCCGCGTGAAACCAGCAACCCGCTGGGCAGGGATCCCTCTTCTCGCTCCGGGCCCATGAACTGTGGGGGTAGCTATTTAATGAACTTTATCAGACATCTGGTT
Pérez-Espona et al. (2009)	Hap029	MODERN	UK	Highlands	Perez17	EF636743	H17	TATGTAATA-AAACC-TTATGCGCTTATAGTACATAGAATTAATGTACTAGGACATACTATGTATAATAGTACATTATATTATATGCCCCATGCATATAAGCATGTATTTTCTATTATTTATAGTACATAGTGCATGATGTTGTTCATCGTACATAGCGCATTAAGTCAAATCAGTCCTTGTCAACATGCGTATCCCGTCCCTTAGATCACGAGCTTGATTACCATGCCGCGTGAAACCAGCAACCCGCTAGGCAGGGATCCCTCTTCTCGCTCCGGGCCCATAAACTGTGGGGGTAGCTATTTAATGAACTTTATCAGACATCTGGTT
Pérez-Espona et al. (2009)	Hap030	MODERN	UK	Highlands	Perez20	EF636746	H20	TATGTAATA-AAACC-TTATGCGCTTATAGTACATAGAATTAATGTACTAGGACATACTATGTATAATAGTACATTATATTATATGCCCCATGCATATAAGCATGTACTTTCTATTATTTATAGTACATAGTACATGATGTTGTTCATCGTACATAGCGCATTAG-TCAAATCAGTCCTTGTCAACATGCGTATCCCGTCCCCTAGATCACGAGCTTGATTACCATGCCGCGTGAAACCAGCAACCCGCTGGGCAGGGATCCCTCTTCTCGCTCCGGGCCCATGAACTGTGGGGGTAGCTATTTAATGAACTTTATCAGACATCTGGTT
Pérez-Espona et al. (2009)	Hap031	MODERN	UK	Highlands	Perez21	EF636747	H21	TATGTAATA-AAACC-TTATGCGCTTATAGTACATAGAATTAATGTACTAGGACATACTATGTATAATAGTACATTATATTATATGCCCCATGCATATAAGCACGTACTTTCTATTATTTATAGTACATAGTACATGATGTTGTTCATCGTACATAGCGCATTAAGTCAAATCAGTCCCTGTCAACATGCGTATCCCGTCCCCTAGATCACGAGCTTGATCACCATGCCGCGTGAAACCAGCAACCCGCTAGGCAGGGATCCCTCTTCTCGCTCCGGGCCCATGAACTGTGGGGGTAGCTATTTAATGAACTTTATCAGACATCTGGTT
Pérez-Espona et al. (2009)	Hap032	MODERN	UK	Highlands	Perez22	EF636748	H22	TATGTAATA-AAACC-TTATGCGCTTATAGTACATAGAATTAATGTACTAGGACATACTATGTATAATAGTACATTATATTATATGCCCCATGCATATAAGCATGTATTTTCTATTATTTATAGTACATAGTGCATGATGTTGTTCATCGTACATAGCGCATTAAGTCAAATCAGTCCTTGTCAACATGCGTATCCCGTCCCCTAGATCACGAGCTTGATGACCATGCCGCGTGAAACCAGCAACCCGCTAGGCAGGGATCCCTCTTCTCGCTCCGGGCCCATGAACTGTGGGGGTAGCTATTTAATGAACTTTATCAGACATCTGGTT
Pérez-Espona et al. (2009)	Hap033	MODERN	UK	Highlands	Perez23	EF636749	H23	TATGTAATA-AAACC-TTATGCGCTTATAGTACATAGAATTAATGTACTAGGACATACTATGTATAATAGTACATTATATTATATGCCCCATGCATATAAGCATGTACTTTCTATTATTTATAGTACATAGTGCATGATGTTGTTCATCGTACATAGCGCATTAAGTCAAATCAGTCCTTGTCAACATGCGTATCCCGTCCCCTAGATCACGAGCTTAATTACCATGCCGCGTGAAACCAGCAACCCGCTAGGCAGGGATCCCTCTTCTCGCTCCGGGCCCATGAACTGTGGGGGTAGCTATTTAATGAACTTTATCAGACATCTGGTT
Pérez-Espona et al. (2009)	Hap034	MODERN	UK	Highlands	Perez26	EF636752	H26	TATGTAATA-AAACC-TTATGCGCTTATAGTACATAGAATTAATGTACTAGGACATACTATGTATAATAGTACATTATATTATATGCCCCATGCATATAAGCATGTACTTTCTATTATTTATAGTACATAGTACATGATGTTGTTCATCGTACATAGCGCATTAAGTCAAATCAGTCCCTGTCAACATGCGTATCCCGTCCCCTAGATCACGAGCTTGATCACCATGCCGCGTGAAACCAGCAACCCGCTAGGCAGGGATCCCTCTTCTCGCTCCGGGCCCATGAACTGTGGGGGTAGCTATTTAATGAACTTTATCAGACATCTGGTT
Pérez-Espona et al. (2009)	Hap035	MODERN	UK	Highlands	Perez27	EF636753	H27	TATGTAATA-AAACC-TTATGCGCTTATAGTACATAGAATTAATGTACTAGGACATACTATGTATAATAGTACATTATATTATATGCCCCATGCATATAAGCATGTACTTTCTATTATTTATAGTACATAGTACATGATGTTGTTCATCGTACATAGCGCATTAAGTCAAATCAGTCCTTGTCAACATGCGTATCCCGTCCCCTAGATCACGAGCTTGATTACCATGCCGGGTGAAACCAGCAACCCGCTGGGCAGGGATCCCTCTTCTCGCTCCGGGCCCATGAACTGTGGGGGTAGCTATTTAATGAACTTTATCAGACATCTGGTT
Pérez-Espona et al. (2009)	Hap036	MODERN	UK	Highlands	Perez28	EF636754	H28	TATGTAATA-AAACC-TTATGCGCTTATAGTACATAGAATTAATGTACTAGGACATACTATGTATAATAGTACATTATATTATATGCCCCATGCATATAAGCATGTACTTTCTATTATTTATAGTACATAGTGCATGATGTTGTTCATCGTACATAGCGCATTAAGTCAAATCAGTCCTTGTCAACATGCGTATCCCGTCCCCTAGATCACGAGCTTGATTACCATGCCGCGTGAAACCAGCAACCCGCTAGGCAGGGATCCCTCTTCTCGCTCCGGGCCCATGAACCGTGGGGGTAGCTATTTAATGAACTTTATCAGACATCTGGTT
Pérez-Espona et al. (2009)	Hap037	MODERN	UK	Highlands	Perez30	EF636756	H30	TATGTAATA-AAACC-TTATGCGCTTATAGTACATAGAATTAATGTACTAGGACATACTATGTATAATAGTACATTATATTATATGCCCCATGCATATAAGCATGTACTTTCTACTATTTATAGTACATAGTACATGATGTTGTTCATCGTACATAGCGCATTAAGTCAAATCAGTCCTTGTCAACATGCGTATCCCGTCCCCTAGATCACGAGCTTGATTACCATGCCGCGTGAAACCAGCAACCCGCTGGGCAGGGATCCCTCTTCTCGCTCCGGGCCCATGAACTGTGGGGGTAGCTATTTAATGAACTTTATCAGACATCTGGTT
Pérez-Espona et al. (2009)	Hap038	MODERN	UK	Highlands	Perez31	EF636757	H31	TATGTAATA-AAACC-TTATGCGCTTATAGTACATAGAATTAATGTACTAGGACATACTATGTATAATAGTACATTATATTATATGCCCCATGCATATAAGCATGTACTTTCTATTATTTATAGTACATAGTACATGATGTGGTTCATCGTACATAGCGCATTAAGTCAAATCAGTCCTTGTCAACATGCGTATCCCGTCCCCTAGATCACGAGCTTGATTACCATGCCGCGTGAAACCAGCAACCCGCTGGGCAGGGATCCCTCTTCTCGCTCCGGGCCCATGAACTGTGGGGGTAGCTATTTAATGAACTTTATCAGACATCTGGTT
Pérez-Espona et al. (2009)	Hap039	MODERN	UK	Highlands	Perez33	EF636759	H33	TATGTAATA-AAACC-TTATGCGCTTATAGTACATAGAATTAATGTACTAGGACATACTATGTATAATAGTACATTATATTATATGCCCCATGCATATAAGCATGTACTTTCTATTATTTATAGTACATAGTGCATGATGTTGTTCATCGTACATAGCGCATTAAGTCAAATCAGTCCTTGTCAACATGCGTATCCCGTCCCCTAGATCACGAGCTTAATTACCATGCCGGGTGAAACCAGCAACCCGCTGGGCAGGGATCCCTCTTCTCGCTCCGGGCCCATGAACTGTGGGGGTAGCTATTTAATGAACTTTATCAGACATCTGGTT
Pérez-Espona et al. (2009)	Hap040	MODERN	UK	Highlands	Perez34	EF636760	H34	TATGTAATA-AAACC-TTATGCGCTTATAGTACATAGAATTAATGTACTAGGACATACTATGTATAATAGTACATTATATTATATGCCCCATGCATATAAGCATGTACTTTCTATTATTTATAGTACATAGTACATGATGTTGTTCATCGTACATAGCGCATTAAGTCAAATCAGTCCTTGTCAACATGCGTATCCCGTCCCCTAGATCACGAGCTTGATTACCATGCCGCGTGAAACCAGCAACCCGCTGGGCAGGGATCCCTCTTCTCGCTCCGGGGCCATGAACTGTGGGGGTAGCTATTTAATGAACTTTATCAGACATCTGGTT
Pérez-Espona et al. (2009)	Hap041	MODERN	UK	Highlands	Perez37	EF636763	H37	TATGTAATA-AAACC-TTATGCGCTTATAGTACATAGAATTAATGTACTAGGACATACTATGTATAATAGTACATTATATTATATGCCCCATGCATATAAGCATGTACTTTCTATTATTTATAGTACATAGTACATGATGTTGTTTATCGTACATAGCGCATTAAGTCAAATCAGTCCTGGTCAACATGCGTATCCCGTCCCCTAGATCACGAGCTTGATTACCATGCCGCGTGAAACCAGCAACCCGCTGGGCAGGGATCCCTCTTCTCGCTCCGGGCCCATGAACTGTGGGGGTAGCTATTTAATGAACTTTATCAGACATCTGGTT
Rosvold et al. (2012)	Hap042	7500-1800	NOR	Skipshelleren	1946	JX8612666	7	TATGTAATA-AAACC-TTATGCGCTTATAGTACATAGAATTAATGTACTAGGACATACTATGTATAATAGTACATTATATTATATGCCCCATGCATATAAGCATGTACTTTCTATTATTTATAGTACATAGTGCATGATGTTGTTCATCGTACATAGCGCATTAAGTCAAATCAGTCCTTGTCAACATGCGTATCCCGTCCCCTAGATCACGAGCTTAATTACCATGCCGCGTGAAACCAGCAACCCGCTGGGCAGGGATCCCTCTTCTCGCTCCGGGCCCATGAACTGTGGGGGTAGCTATTTAATGAACTTTATCAGACATCTGGTT
Pérez-Espona et al. (2009)	Hap042	MODERN	UK	Highlands	Perez39	EF636765	H39	TATGTAATA-AAACC-TTATGCGCTTATAGTACATAGAATTAATGTACTAGGACATACTATGTATAATAGTACATTATATTATATGCCCCATGCATATAAGCATGTACTTTCTATTATTTATAGTACATAGTGCATGATGTTGTTCATCGTACATAGCGCATTAAGTCAAATCAGTCCTTGTCAACATGCGTATCCCGTCCCCTAGATCACGAGCTTAATTACCATGCCGCGTGAAACCAGCAACCCGCTGGGCAGGGATCCCTCTTCTCGCTCCGGGCCCATGAACTGTGGGGGTAGCTATTTAATGAACTTTATCAGACATCTGGTT
Pérez-Espona et al. (2009)	Hap043	MODERN	UK	Highlands	Perez41	EF636767	H41	TATGTAATA-AAACC-TTATGCGCTTATAGTACATAGAATTAATGTACTAGGACATACTATGTATAATAGTACATTATATTATATGCCCCATGCATATAAGCATGTACTTTCTATTATTTATAGTACATAGTACATGATGTTGTTCATCGTACATAGCGCATTAAGTCAAATCAGTCCTTGTCAACATGCGTATCCCGTCCCCTAGATCACGAGCTTGATTACCATGCCGCGTGAAACCAGCAACCCGCTGGGCAGGGATCCCTCTTCTCGCTCCGGGCCCATGAGCTGTGGGGGTAGCTATTTAATGAACTTTATCAGACATCTGGTT
Pérez-Espona et al. (2009)	Hap044	MODERN	UK	Highlands	Perez42	EF636768	H42	TATGTAATA-AAACC-TTATGCGCTTATAGTACATAGAATTAATGTACTAGGACATACTATGTATAATAGTACATTATATTATATGCCCCATGCATATAAGCATGTATTTTCTATTATTTATAGTACATAGTGCATGATGTTGTTCATCGTACATAGCGCATTAAGTCAAATCAGTCCTTGTCAACATGCGTATCCCGTCCCTTAGATCACGAGCTTGATTACCATGCCGCGTGAAACCAGCAACCCGCTAGGCAGGGATCCCTCTTCTCGCTCCGGGCCCATGAACTGTGGGGGTAGCTATTTAATGAACTTTATCAGACATCTGGTT
Pérez-Espona et al. (2009)	Hap045	MODERN	UK	Highlands	Perez43	EF636769	H43	TATGTAATA-AAACC-TTATGCGCTTATAGTACATAGAATTAATGTACTAGGACATACTATGTATAATAGTACATTATATTATATGCCCCATGCATATAAGCATGTACTTTCTATTATTTATAGTACATAGTGCATGATGTTGTTCATCGTACATAGCGCATTGAGTCAAATCAGTCCTTGTCAACATGCGTATCCCGTCCCCTAGATCACGAGCTTAATTACCATGCCGCGTGAAACCAGCAACCCGCTGGGCAGGGATCCCTCTTCTCGCTCCGGGCCCATGAACTGTGGGGGTAGCTATTTAATGAACTTTATCAGACATCTGGTT
Pérez-Espona et al. (2009)	Hap046	MODERN	UK	Highlands	Perez44	EF636770	H44	TATGTAATA-AAACC-TTATGCGCTTATAGTACATAGAATTAATGTACTAGGACATACTATGTATAATAGTACATTATATTATATGCCCCATGCATATAAGCATGTACTTTCTATTATTTATAGTACATAGTACATGATGTTGTTTATCGTACATAGCGCATTAAGTCAAATCAGTCCTTGTCAACATGCGTATCCCGTCCCCTAGATCACGAGCTTGATTACCATGCGGGGTGAAACCAGCAACCGGCTGGGCAGGGATCCCTCTTCTCGCTCCGGGCCCATGAACTGTGGGGGTAGCTATTTAATGAACTTTATCAGACATCTGGTT
Pérez-Espona et al. (2009)	Hap047	MODERN	UK	Highlands	Perez45	EF636771	H45	TATGTAATA-AAACC-TTATGCGCTTATAGTACATAGAATTAATGTACTAGGACATACTATGTATAATAGTACATTATATTATATGCCCCATGCATATAAGCATGTACTTTCTATTATTTATAGTACATAGTACATGATGTTGTTCATCGTACATAGCGCATTAAGTCAAATCAGTCCTTGTCAACATGCGTATCCCGTCCCCTAGATCACGAGCTTGATTACCATGCCGCGTGAAACCAGCAACCGGCTGGGCAGGGATCCCTCTTCTCGCTCCGGGCCCATGAACTGTGGGGGTAGCTATTTAATGAACTTTATCAGACATCTGGTT
Pérez-Espona et al. (2009)	Hap048	MODERN	UK	Highlands	Perez46	EF636772	H46	TATGTAATA-AAACC-TTATGCGCTTATAGTACATAGAATTAATGTACTAGGACATACTATGTATAATAGTACATTATATTATATGCCCCATGCATATAAGCATGTACTTTCTATTATTTATAGTACATAGTGCATGATGTTGTTCATCGTACATAGCGCATTGAGTCAAATCAGTCCTTGTCAACATGCGTATCCCGTCCCCTAGATCACGAGCTTAATTACCATGCCGGGTGAAACCGGCAACCCGCTGGGCAGGGATCCCTCTTCTCGCTCCGGGCCCATGAACTGTGGGGGTAGCTATTTAATGAACTTTATCAGACATCTGGTT
Pérez-Espona et al. (2009)	Hap049	MODERN	UK	Highlands	Perez47	EF636773	H47	TATGTAATA-AAACC-TTATGCGCTTATAGTACATAGAATTAATGTACTAGGACATACTATGTATAATAGTACATTATATTATATGCCCCATGCATATAAGCATGTACTTTCTATTATTTATAGTACATAGTACATGATGTTGTTCATCGTACATAGCGCATTAAGTCAAATCAGTCCTTGTCAACATGCGTATCCCGTCCCCTAGATCACGAGCTTGATTACCATGCCGGGTGAAACCAGCAACCGGCTGGGCAGGGATCCCTCTTCTCGCTCCGGGCCCATGAACTGTGGGGGTAGCTATTTAATGAACTTTATCAGACATCTGGTT
Pérez-Espona et al. (2009)	Hap050	MODERN	UK	Highlands	Perez36	EF636762	H36	TATGTAATA-AAACC-TTATGCGCTTATAGTACATAGAATTAATGTACTAGGACATACTATGTATAATAGTACATTATATTATATGCCCCATGCATATAAGCATGTACTTTCTATTATTTATAGTACATAGTACATGATGTTGTTCATCGTACATAGCGCATTAAGTCAAATCAGTCCTTGTCAACATGCGTATCCCGTCCCCTAGATCACGAGCTTGATTACCATGCCGCGTGAAACCAGCAACCCGCTGGGCAGGGATCCCTCTTCTCGGTCCGGGCCCATGAACTGTGGGGGTAGCTATTTAATGAACTTTATCAGACATCTGGTT
Pérez-Espona et al. (2009)	Hap050	MODERN	UK	Highlands	Perez49	EF636775	H49	TATGTAATA-AAACC-TTATGCGCTTATAGTACATAGAATTAATGTACTAGGACATACTATGTATAATAGTACATTATATTATATGCCCCATGCATATAAGCATGTACTTTCTATTATTTATAGTACATAGTACATGATGTTGTTCATCGTACATAGCGCATTAAGTCAAATCAGTCCTTGTCAACATGCGTATCCCGTCCCCTAGATCACGAGCTTGATTACCATGCCGCGTGAAACCAGCAACCCGCTGGGCAGGGATCCCTCTTCTCGGTCCGGGCCCATGAACTGTGGGGGTAGCTATTTAATGAACTTTATCAGACATCTGGTT
Hmwe et al. (2006)	Hap051	MODERN	UK	Achnacarry	Hmwe09	DQ452083	9	TATGTAATA-AAACC-TTATGCGCTTATAGTACATAGAATTAATGTACTAGGACATACTATGTATAATAGTACATTATATTATATGCCCCATGCATATAAGCATGTATTTTCTATTATTTATAGTACATAGTGCATGATGTTGTTCATCGTACATAGCGCATTAAGTCAAATCAGTCCTCGTCAACATGCGTATCCCGTCCCCTAGATCACGAGCTTGATTACCATGCCGCGTGAAACCAGCAACCCGCTAGGCAGGGATCCCTCTTCTCGCTCCGGGCCCATGAACTGTGGGGGTAGCTATTTAATGAACTTTATCAGACATCTGGTT
Pérez-Espona et al. (2009)	Hap051	MODERN	UK	Highlands	Perez19	EF636745	H19	TATGTAATA-AAACC-TTATGCGCTTATAGTACATAGAATTAATGTACTAGGACATACTATGTATAATAGTACATTATATTATATGCCCCATGCATATAAGCATGTATTTTCTATTATTTATAGTACATAGTGCATGATGTTGTTCATCGTACATAGCGCATTAAGTCAAATCAGTCCTCGTCAACATGCGTATCCCGTCCCCTAGATCACGAGCTTGATTACCATGCCGCGTGAAACCAGCAACCCGCTAGGCAGGGATCCCTCTTCTCGCTCCGGGCCCATGAACTGTGGGGGTAGCTATTTAATGAACTTTATCAGACATCTGGTT
Pérez-Espona et al. (2009)	Hap051	MODERN	UK	Highlands	Perez51	EF636777	H51	TATGTAATA-AAACC-TTATGCGCTTATAGTACATAGAATTAATGTACTAGGACATACTATGTATAATAGTACATTATATTATATGCCCCATGCATATAAGCATGTATTTTCTATTATTTATAGTACATAGTGCATGATGTTGTTCATCGTACATAGCGCATTAAGTCAAATCAGTCCTCGTCAACATGCGTATCCCGTCCCCTAGATCACGAGCTTGATTACCATGCCGCGTGAAACCAGCAACCCGCTAGGCAGGGATCCCTCTTCTCGCTCCGGGCCCNNNNNNTGNGGGNNNNNNTNTNNAATGAACTTTATCAGACATCTGGTT
Pérez-Espona et al. (2009)	Hap051	MODERN	UK	Highlands	Perez68	EF636794	H68	TATGTAATA-AAACC-TTATGCGCTTATAGTACATAGAATTAATGTACTAGGACATACTATGTATAATAGTACATTATATTATATGCCCCATGCATATAAGCATGTATTTTCTATTATTTATAGTACATAGTGCATGATGTTGTTCATCGTACATAGCGCATTAAGTCAAATCAGTCCTCGTCAACATGCGTATCCCGTCCCCTAGATCACGAGCTTGATTACCATGCCGCGTGAAACCAGCAACCCGCTAGGCAGGGATCCCTCTTCTCGCTCCGGGCCCATGAACTGTGGGGGTAGCTATTTAATGAACTTTATCAGACATCTGGTT
Skog et al. (2009)	Hap051	MODERN	UK	Scotland	SkogAD8	DQ520211	AD8	TATGTAATA-AAACC-TTATGCGCTTATAGTACATAGAATTAATGTACTAGGACATACTATGTATAATAGTACATTATATTATATGCCCCATGCATATAAGCATGTATTTTCTATTATTTATAGTACATAGTGCATGATGTTGTTCATCGTACATAGCGCATTAAGTCAAATCAGTCCTCGTCAACATGCGTATCCCGTCCCCTAGATCACGAGCTTGATTACCATGCCGCGTGAAACCAGCAACCCGCTAGGCAGGGATCCCTCTTCTCGCTCCGGGCCCATGAACTGTGGGGGTAGCTATTTAATGAACTTTATCAGACATCTGGTT
Pérez-Espona et al. (2009)	Hap052	MODERN	UK	Highlands	Perez52	EF636778	H52	TATGTAATA-AAACC-TTATGCGCTTATAGTACATAGAATTAATGTACTAGGACATACTATGTATAATAGTACATTATATTATATGCCCCATGCATATAAGCATGTATTTTCTATTATTTATAGTACATAGTGCATGATGTTGTTCATCGTACATAGCGCATTAAGTCAAATCAGTCCTCGTCAACATGCGTATCCCGTCCCCTAGATCACGAGCTTGATTACCATGCCGCGTGAAACCAGCAACCCGCTAGGCAGGGATCCCTCTTCTCGGTCCGGGCCCATGAACTGTGGGGGTAGCTATTTAATGAACTTTATCAGACATCTGGTT
Pérez-Espona et al. (2009)	Hap053	MODERN	UK	Highlands	Perez54	EF636780	H54	TATGTAATA-AAACC-TTATGCGCTTATAGTACATAGAATTAATGTACTAGGACATACTATGTATAATAGTACATTATATTATATGCCCCATGCATATAAGCACGTACTTTCTATTATTTATAGTACATAGTACATGATGTTGTTCATCGTACATAGCGCATTAAGTCAAATCAGTCCCTGTCAACATGCGTATCCCGTCCCCTAGATCACGAGCTTGATCACCATGCCGCGTGAAACCAGCAACCCGCTGGGCAGGGATCCCTCTTCTCAGTCCGGGCCCATGAACTGTGGGGGTAGCTATTTAATGAACTTTATCAGACATCTGGTT
Pérez-Espona et al. (2009)	Hap054	MODERN	UK	Highlands	Perez55	EF636781	H55	TATGTAATA-AAACC-TTATGCGCTTATAGTACATAGAATTAATGTACTAGGACATACTATGTATAATAGTACATTATATTATATGCCCCATGCATATAAGCATGTATTTTCTATTATTTATAGTACATAGTGCATGATGTTGTTCATCGTACATAGCACATTAAGTCAAATCAGTCCTCGTCAACATGCGTATCCCGTCCCCTAGATCACGAGCTTGATTACCATGCCGCGTGAAACCAGCAACCCGCTGGGCAGGGATCCCTCTTCTCGCTCCGGGCCCATGAACTGTGGGGGTAGCTATTTAATGAACTTTATCAGACATCTGGTT
Pérez-Espona et al. (2009)	Hap055	MODERN	UK	Highlands	Perez57	EF636783	H57	TATGTAATA-AAACC-TTATGCGCTTATAGTACATAGAATTAATGTACTAGGACATACTATGTATAATAGTACATTATATTATATGCCCCATGCATATAAGCATGTATTTTCTATTATTTATAGTACATAGTGCATGATGTTGTTCATCGTACATAGCGCATTAAGTCAAATCAGTCCTCGTCAACATGCGTATCCCGTCCCCTAGATCACGAGCTTGATTACCATGCCGCGTGAAACCAGCAACCCGCTGGGCAGGGATCCCTCTTCTCGCTCCGGGCCCATGAACTGTGGGGGTAGCTATTTAATGAACTTTATCAGACATCTGGTT
Pérez-Espona et al. (2009)	Hap056	MODERN	UK	Highlands	Perez67	EF636793	H67	TATGTAATA-AAACC-TTATGCGCTTATAGTACATAGAATTAATGTACTAGGACATACTATGTATAATAGTACATTATATTATATGCCCCATGCATATAAGCATGTATTTTCTATTATTTATAGTACATAGTGCATGATGTTGTTCATCGTACATAGCACATTAAGTCAAATCAGTCCTCGTCAACATGCGTATCCCGTCCCCTAGATCACGAGCTTGATTACCATGCCGCGTGAAACCAGCAACCCGCTAGGCAGGGATCCCTCTTCTCGCTCCGGGCCCATGAACTGTGGGGGTAGCTATTTAATGAACTTTATCAGACATCTGGTT
Pérez-Espona et al. (2009)	Hap057	MODERN	UK	Highlands	Perez69	EF636795	H69	TATGTAATA-AAACC-TTATGCGCTTATAGTACATAGAATTAATGTACTAGGACATACTATGTATAATAGTACATTATATTATATGCCCCATGCATATAAGCATGTATTTTCTATTATTTATAGTACATAGTGCATGATGTTGTTCATCGTACATAGCACATTAAGTCAAATCAGTCCTCGTCAACATGCGTATCCGGTCCCCTAGATCACGAGCTTGATTACCATGCCGCGTGAAACCAGCAACCCGCTAGGCAGGGATCCCTCTTCTCGCTCCGGGCCCATGAACTGTGGGGGTAGCTATTTAATGAACTTTATCAGACATCTGGTT
Pérez-Espona et al. (2009)	Hap058	MODERN	UK	Highlands	Perez70	EF636796	H70	TATGTAATA-AAACC-TTATGCGCTTATAGTACATAGAATTAATGTACTAGGACATACTATGTATAATAGTACATTATATTATATGCCCCATGCATATAAGCATGTACTTTCTATTATTTATAGTACATAGTGCATGATGTTGTTCATCGTACATAGCGCATTAAGTCAAATCAGTCCTTGTCAACATGCGTATCCCGTCCCCTAGATCACGAGCTTGATTACCATGCCGCGTGAAACCAGCAACCCGCTGGGCAGGGATCCCTCTTCTCGCTCCGGGCCCATGGACTGTGGGGGTAGCTATTTAATGAACTTTATCAGACATCTGGTT
Pérez-Espona et al. (2009)	Hap059	MODERN	UK	Highlands	Perez71	EF636797	H71	TATGTAATA-AAACC-TTATGCGCTTATAGTACATAGAATTAATGTACTAGGACATACTATGTATAATAGTACATTATATTATATGCCCCATGCATATAAGCATGTATTTTCTATTATTTATAGTACATAGTGCATGATGTTGTTCATCGTACATAGCGCATTAAGTCAAATCAGTCCTCGTCAACATGCGTATCCCGTCCCCTAGATCACGAGCTTGATTACCATGCCGGGTGAAACCAGCAACCCGCTAGGCAGGGATCCCTCTTCTCGCTCCGGGCCCATGAACTGTGGGGGTAGCTATTTAATGAACTTTATCAGACATCTGGTT
Pérez-Espona et al. (2009)	Hap060	MODERN	UK	Highlands	Perez72	EF636798	H72	TATGTAATA-AAACC-TTATGCGCTTATAGTACATAGAATTAATGTACTAGGACATACTATGTATAATAGTACATTATATTATATGCCCCATGCATATAAGCATGTATTTTCTATTATTTATAGTACATAGTGCATGATGTTGTTCATCGTACATAGCGCATTAAGTCAAATCAGTCCTCGTCAACATGCGTATCCCGTCCCCTAGATCACGAGCTTGATTACCATGCCGCGTGAAACCAGCAACCCGCTAGGCAGGGATCCCTCTTCTCGCTCGGGGCCCATGAACTGTGGGGGTAGCTATTTAATGAACTTTATCAGACATCTGGTT
Pérez-Espona et al. (2009)	Hap061	MODERN	UK	Highlands	Perez73	EF636799	H73	TATGTAATA-AAACC-TTATGCGCTTATAGTACATAGAATTAATGTACTAGGACATACTATGTATAATAGTACATTATATTATATGCCCCATGCATATAAGCATGTATTTTCTATTATTTATAGTACATAGTGCATGATGTTGTTCATCGTACATAGCACATTAAGTCAAATCAGTCCTCGTCAACATGCGTATCCCGTCCCCTAGATCACGAGCTTGATTACCATGCCGCGTGAAAC-AGCAACCCGCTAGGCAGGGATCCCTCTTCTCGCTCCGGGCCCATGAACTGTGGGGGTAGCTATTTAATGAACTTTATCAGACATCTGGTT
Pérez-Espona et al. (2009)	Hap062	MODERN	UK	Highlands	Perez74	EF636800	H74	TATGTAATA-AAACC-TTATGCGCTTATAGTACATAGAATTAATGTACTAGGACATACTATGTATAATAGTACATTATATTATATGCCCCATGCATATAAGCATGTATTTTCTATTATTTATAGTACATAGTGCATGATGTTGTTCATCGTACATAGCGCATTAAGTCAAATCAGTCCTCGTCAACATGCGTATCCCGTCCCCTAGATCACGAGCTTGATTACCATGCCGCGTGAAAC-AGCAACCCGCTAGGCAGGGATCCCTCTTCTCGCTCCGGGCCCATGAACTGTGGGGGTAGCTATTTAATGAACTTTATCAGACATCTGGTT
Skog et al. (2009)	Hap063	MODERN	France	LaPetitePierrre	SkogAA9a	DQ520200	AA9	TATGTAATA-AAACC-TTATGCGCTTATAGTACATAGAATTAATGTACTAGGACATACTATGTATAATAGTACATTATATTATATGCCCCATGCATATAAGCATGTATTTTCTATTATTTATAGTACATAGTACATGATGTTGTTCATCGTACATAGCGCATTAAGTCAAATCAGTCCTTGTCAACATGCGTATCCCGTCCCCTAGATCACGAGCTTGATTACCATGCCGCGTGAAACCAGCAACCCGCTGGGCAGGGATCCCTCTTCTCGCTCCGGGCCCATGAACTGTGGGGGTAGCTATTTAATGAACTTTATCAGACATCTGGTT
Skog et al. (2009)	Hap063	MODERN	France	Wassy	SkogAA9b	DQ520200	AA9	TATGTAATA-AAACC-TTATGCGCTTATAGTACATAGAATTAATGTACTAGGACATACTATGTATAATAGTACATTATATTATATGCCCCATGCATATAAGCATGTATTTTCTATTATTTATAGTACATAGTACATGATGTTGTTCATCGTACATAGCGCATTAAGTCAAATCAGTCCTTGTCAACATGCGTATCCCGTCCCCTAGATCACGAGCTTGATTACCATGCCGCGTGAAACCAGCAACCCGCTGGGCAGGGATCCCTCTTCTCGCTCCGGGCCCATGAACTGTGGGGGTAGCTATTTAATGAACTTTATCAGACATCTGGTT
Skog et al. (2009)	Hap064	MODERN	France	Wassy	SkogAD2a	DQ520201	AD2	TATGTAATA-AAACC-TTATGCGCTTATAGTACATAGAATTAATGTACTAGGACATACTATGTATAATAGTACATTATATTATATGCCCCATGCATATAAGCATGTACTTCCTATTATTTATAGTACATAGTACATGATGTTGTTCATCGTACATAGCGCATTAAGTCAAATCAGTCCTTGTCAGCATGCGTATCCCGTCCCCTAGATCACGAGCTTGATCACCATGCCGCGTGAAACCAGCAACCCGCTGGGCAGGGATCCCTCTTCTCGCTCCGGGCCCATGAACTGTGGGGGTAGCTATTTAATGAACTTTATCAGACATCTGGTT
Skog et al. (2009)	Hap064	MODERN	France	Chamboro	SkogAD2b	DQ520201	AD2	TATGTAATA-AAACC-TTATGCGCTTATAGTACATAGAATTAATGTACTAGGACATACTATGTATAATAGTACATTATATTATATGCCCCATGCATATAAGCATGTACTTCCTATTATTTATAGTACATAGTACATGATGTTGTTCATCGTACATAGCGCATTAAGTCAAATCAGTCCTTGTCAGCATGCGTATCCCGTCCCCTAGATCACGAGCTTGATCACCATGCCGCGTGAAACCAGCAACCCGCTGGGCAGGGATCCCTCTTCTCGCTCCGGGCCCATGAACTGTGGGGGTAGCTATTTAATGAACTTTATCAGACATCTGGTT
Pérez-Espona et al. (2009)	Hap065	MODERN	UK	Highlands	Perez60	EF636786	H60	TATGTAATA-AAACC-TTATGCGCTTATAGTACATAGAATTAATGTACTAGGACATACTATGTATAATAGTACATTATATTATATGCCCCATGCATATAAGCATGTACTTTCTATTATTTATAGTACATAGTACATGATGTTGTTCATCGTACATAGCGCATTAAGTCAAATCAGTCCCTGTCAACATGCGTATCCCGTCCCCTAGATCACGAGCTTGATCACCATGCCGCGTGAAACCAGCAACCCGCTGGGCAGGGATCCCTCTTCTCGCTCCGGGCCCATGAACTGTGGGGGTAGCTATTTAATGAACTTTATCAGACATCTGGTT
Pérez-Espona et al. (2009)	Hap065	MODERN	UK	Highlands	Perez9	EF636735	H9	TATGTAATA-AAACC-TTATGCGCTTATAGTACATAGAATTAATGTACTAGGACATACTATGTATAATAGTACATTATATTATATGCCCCATGCATATAAGCATGTACTTTCTATTATTTATAGTACATAGTACATGATGTTGTTCATCGTACATAGCGCATTAAGTCAAATCAGTCCCTGTCAACATGCGTATCCCGTCCCCTAGATCACGAGCTTGATCACCATGCCGCGTGAAACCAGCAACCCGCTGGGCAGGGATCCCTCTTCTCGCTCCGGGCCCATGAACTGTGGGGGTAGCTATTTAATGAACTTTATCAGACATCTGGTT
Skog et al. (2009)	Hap065	MODERN	France	ArcEnBarois	SkogAD1	DQ520202	AD1	TATGTAATA-AAACC-TTATGCGCTTATAGTACATAGAATTAATGTACTAGGACATACTATGTATAATAGTACATTATATTATATGCCCCATGCATATAAGCATGTACTTTCTATTATTTATAGTACATAGTACATGATGTTGTTCATCGTACATAGCGCATTAAGTCAAATCAGTCCCTGTCAACATGCGTATCCCGTCCCCTAGATCACGAGCTTGATCACCATGCCGCGTGAAACCAGCAACCCGCTGGGCAGGGATCCCTCTTCTCGCTCCGGGCCCATGAACTGTGGGGGTAGCTATTTAATGAACTTTATCAGACATCTGGTT
Hmwe et al. (2006)	Hap066	MODERN	UK	Euston	Hmwe03	DQ452077	3	TATGTAATA-AAACC-TTATGCGCTTATAGTACATAGAATTAATGTACTAGGACATACTATGTATAATAGTACATTATATTATATGCCCCATGCATATAAGCATGTACTTTCTATTATTTATAGTACATAGTGCATGATGTTGTTCATCGTACATAGTGCATTAAGTCAAATCAGTCCTTGTCAACATGCGTATCCCGTCCCTTAGATCACGAGCTTGATTACCATGCCGCGTGAAACCAGCAACCCGCTAGGCAGGGATCCCTCTTCTCGCTCCGGGCCCATAAACTGTGGGGGTAGCTATTTAATGAACTTTATCAGACATCTGGTT
Pérez-Espona et al. (2009)	Hap066	MODERN	UK	Highlands	Perez18	EF636744	H18	TATGTAATA-AAACC-TTATGCGCTTATAGTACATAGAATTAATGTACTAGGACATACTATGTATAATAGTACATTATATTATATGCCCCATGCATATAAGCATGTACTTTCTATTATTTATAGTACATAGTGCATGATGTTGTTCATCGTACATAGTGCATTAAGTCAAATCAGTCCTTGTCAACATGCGTATCCCGTCCCTTAGATCACGAGCTTGATTACCATGCCGCGTGAAACCAGCAACCCGCTAGGCAGGGATCCCTCTTCTCGCTCCGGGCCCATAAACTGTGGGGGTAGCTATTTAATGAACTTTATCAGACATCTGGTT
Skog et al. (2009)	Hap066	MODERN	France	Wassy	SkogAA3	DQ520203	AA3	TATGTAATA-AAACC-TTATGCGCTTATAGTACATAGAATTAATGTACTAGGACATACTATGTATAATAGTACATTATATTATATGCCCCATGCATATAAGCATGTACTTTCTATTATTTATAGTACATAGTGCATGATGTTGTTCATCGTACATAGTGCATTAAGTCAAATCAGTCCTTGTCAACATGCGTATCCCGTCCCTTAGATCACGAGCTTGATTACCATGCCGCGTGAAACCAGCAACCCGCTAGGCAGGGATCCCTCTTCTCGCTCCGGGCCCATAAACTGTGGGGGTAGCTATTTAATGAACTTTATCAGACATCTGGTT
Pérez-Espona et al. (2009)	Hap067	MODERN	UK	Highlands	Perez38	EF636764	H38	TATGTAATA-AAACC-TTATGCGCTTATAGTACATAGAATTAATGTACTAGGACATACTATGTATAATAGTACATTATATTATATGCCCCATGCATATAAGCATGTACTTTCTATTATTTATAGTACATAGTGCATGATGTTGTTCATCGTACATAGCGCATTAAGTCAAATCAGTCCTTGTCAACATGCGTATCCCGTCCCCTAGATCACGAGCTTGATTACCATGCCGCGTGAAACCAGCAACCCGCTAGGCAGGGATCCCTCTTCTCGCTCCGGGCCCATGAACTGTGGGGGTAGCTATTTAATGAACTTTATCAGACATCTGGTT
Skog et al. (2009)	Hap067	MODERN	Spain	Castilla-LaMancha	SkogAA2	DQ520204	AA2	TATGTAATA-AAACC-TTATGCGCTTATAGTACATAGAATTAATGTACTAGGACATACTATGTATAATAGTACATTATATTATATGCCCCATGCATATAAGCATGTACTTTCTATTATTTATAGTACATAGTGCATGATGTTGTTCATCGTACATAGCGCATTAAGTCAAATCAGTCCTTGTCAACATGCGTATCCCGTCCCCTAGATCACGAGCTTGATTACCATGCCGCGTGAAACCAGCAACCCGCTAGGCAGGGATCCCTCTTCTCGCTCCGGGCCCATGAACTGTGGGGGTAGCTATTTAATGAACTTTATCAGACATCTGGTT
Skog et al. (2009)	Hap068	MODERN	Romania	Carphatians	SkogAD7	DQ520205	AD7	TATGTAATAGAAACC-TTATGCGCTTATAGTACATAGAATTAATGTACTAGGACATACTATGTATAATAGTACATTATATTATATGCCCCATGCATATAAGCATGTACTTTCTATTATTTATAGTACATAGTGCATGATGTTGTTCATCGTACATAGCGCATTAAGTCAAATCAGTCCTTGTCAACATGCGTATCCCGTCCCCTAGATCACGAGCTTGATTACCATGCCGCGTGAAACCAGCAACCCGCTGGGCAGGGATCCCTCTTCTCGCTCCGGGCCCATGAACTGTGGGGGTAGCTATTTAATGAACTTTATCAGACATCTGGTT
Skog et al. (2009)	Hap069	MODERN	Spain	Castilla-LaMancha	SkogAB1a	DQ520206	AB1	TATGTAATA-AAACC-TTATGCGCTTATAGTACATAGAATTAATGTACTAGGACATACTATGTATAATAGTACATTATATTATATGCCCCATGCATATAAGCATGTACTTTCTATTATTTATAGTACATAGTACATGATGTTGTTCATCGTACATAGTGCATTAAGTCAAATCAGTCCTTGTCAACATGCGTATCCCGTCCCCTAGATCACGAGCTTGATTACCATGCCGCGTGAAACCAGCAACCCGCTGGGCAGGGATCCCTCTTCTCGCTCCGGGCCCATGAACTGTGGGGGTAGCTATTTAATGAACTTTATCAGACATCTGGTT
Skog et al. (2009)	Hap069	MODERN	Spain	PrincipadoDeAsturias	SkogAB1b	DQ520206	AB1	TATGTAATA-AAACC-TTATGCGCTTATAGTACATAGAATTAATGTACTAGGACATACTATGTATAATAGTACATTATATTATATGCCCCATGCATATAAGCATGTACTTTCTATTATTTATAGTACATAGTACATGATGTTGTTCATCGTACATAGTGCATTAAGTCAAATCAGTCCTTGTCAACATGCGTATCCCGTCCCCTAGATCACGAGCTTGATTACCATGCCGCGTGAAACCAGCAACCCGCTGGGCAGGGATCCCTCTTCTCGCTCCGGGCCCATGAACTGTGGGGGTAGCTATTTAATGAACTTTATCAGACATCTGGTT
Skog et al. (2009)	Hap070	MODERN	Spain	Andalucia	SkogAA10	DQ520207	AA10	TATGTAATA-AAACC-TTATGCGCTTATAGTACATAGAATTAATGTACTAGGACATACTATGTATTATAGTACATTATATTATATGCCCCATGCATATAAGCATGTATTTTCTATTATTTATAGTACATAGTACATGATGTTGTTCATCGTACATAGCGCATTAAGTCAAATCAGTCCTTGTCAACATGCGTATCCCGTCCCCTAGATCACGAGCTTGATTACCATGCCGCGTGAAACCAGCAACCCGCTAGGCAGGGATCCCTCTTCTCGCTCCGGGCCCATGAACTGTGGGGGTAGCTATTTAATGAACTTTATCAGACATCTGGTT
Hmwe et al. (2006)	Hap071	MODERN	UK	Dunachton	Hmwe06	DQ452080	6	TATGTAATA-AAACC-TTATGCGCTTATAGTACATAGAATTAATGTACTAGGACATACTATGTATAATAGTACATTATATTATATGCCCCATGCATATAAGCATGTATTTTCTATTATTTATAGTACATAGTGCATGATGTTGTTCATCGTACATAGCGCATTAAGTCAAATCAGTCCTTGTCAACATGCGTATCCCGTCCCTTAGATCACGAGCTTGATTACCATGCCGCGTGAAACCAGCAACCCGCTAGGCAGGGATCCCTCTTCTCGCTCCGGGCCCATAAACCGTGGGGGTAGCTATTTAATGAACTTTATCAGACATCTGGTT
Hmwe et al. (2006)	Hap071	MODERN	UK	Mar	Hmwe06	DQ452080	6	TATGTAATA-AAACC-TTATGCGCTTATAGTACATAGAATTAATGTACTAGGACATACTATGTATAATAGTACATTATATTATATGCCCCATGCATATAAGCATGTATTTTCTATTATTTATAGTACATAGTGCATGATGTTGTTCATCGTACATAGCGCATTAAGTCAAATCAGTCCTTGTCAACATGCGTATCCCGTCCCTTAGATCACGAGCTTGATTACCATGCCGCGTGAAACCAGCAACCCGCTAGGCAGGGATCCCTCTTCTCGCTCCGGGCCCATAAACCGTGGGGGTAGCTATTTAATGAACTTTATCAGACATCTGGTT
Pérez-Espona et al. (2009)	Hap071	MODERN	UK	Highlands	Perez24	EF636750	H24	TATGTAATA-AAACC-TTATGCGCTTATAGTACATAGAATTAATGTACTAGGACATACTATGTATAATAGTACATTATATTATATGCCCCATGCATATAAGCATGTATTTTCTATTATTTATAGTACATAGTGCATGATGTTGTTCATCGTACATAGCGCATTAAGTCAAATCAGTCCTTGTCAACATGCGTATCCCGTCCCTTAGATCACGAGCTTGATTACCATGCCGCGTGAAACCAGCAACCCGCTAGGCAGGGATCCCTCTTCTCGCTCCGGGCCCATAAACCGTGGGGGTAGCTATTTAATGAACTTTATCAGACATCTGGTT
Pérez-Espona et al. (2009)	Hap071	MODERN	UK	Highlands	Perez25	EF636751	H25	TATGTAATA-AAACC-TTATGCGCTTATAGTACATAGAATTAATGTACTAGGACATACTATGTATAATAGTACATTATATTATATGCCCCATGCATATAAGCATGTATTTTCTATTATTTATAGTACATAGTGCATGATGTTGTTCATCGTACATAGCGCATTAAGTCAAATCAGTCCTTGTCAACATGCGTATCCCGTCCCTTAGATCACGAGCTTGATTACCATGCCGCGTGAAACCAGCAACCCGCTAGGCAGGGATCCCTCTTCTCGCTCCGGGCCCATAAACCGTGGGGGTAGCTATTTAATGAACTTTATCAGACATCTGGTT
Pérez-Espona et al. (2009)	Hap071	MODERN	UK	Highlands	Perez53	EF636779	H53	TATGTAATA-AAACC-TTATGCGCTTATAGTACATAGAATTAATGTACTAGGACATACTATGTATAATAGTACATTATATTATATGCCCCATGCATATAAGCATGTATTTTCTATTATTTATAGTACATAGTGCATGATGTTGTTCATCGTACATAGCGCATTAAGTCAAATCAGTCCTTGTCAACATGCGTATCCCGTCCCTTAGATCACGAGCTTGATTACCATGCCGCGTGAAACCAGCAACCCGCTAGGCAGGGATCCCTCTTCTCGCTCCGGGCCCATAAACCGTGGGGGTAGCTATTTAATGAACTTTATCAGACATCTGGTT
Nussey et al. (2006)	Hap071	MODERN	UK	RUM	RumB2	DQ386108	B2	TATGTAATA-AAACC-TTATGCGCTTATAGTACATAGAATTAATGTACTAGGACATACTATGTATAATAGTACATTATATTATATGCCCCATGCATATAAGCATGTATTTTCTATTATTTATAGTACATAGTGCATGATGTTGTTCATCGTACATAGCGCATTAAGTCAAATCAGTCCTTGTCAACATGCGTATCCCGTCCCTTAGATCACGAGCTTGATTACCATGCCGCGTGAAACCAGCAACCCGCTAGGCAGGGATCCCTCTTCTCGCTCCGGGCCCATAAACCGTGGGGGTAGCTATTTAATGAACTTTATCAGACATCTGGTT
Skog et al. (2009)	Hap071	MODERN	UK	Scotland	SkogAD9	DQ520208	AD9	TATGTAATA-AAACC-TTATGCGCTTATAGTACATAGAATTAATGTACTAGGACATACTATGTATAATAGTACATTATATTATATGCCCCATGCATATAAGCATGTATTTTCTATTATTTATAGTACATAGTGCATGATGTTGTTCATCGTACATAGCGCATTAAGTCAAATCAGTCCTTGTCAACATGCGTATCCCGTCCCTTAGATCACGAGCTTGATTACCATGCCGCGTGAAACCAGCAACCCGCTAGGCAGGGATCCCTCTTCTCGCTCCGGGCCCATAAACCGTGGGGGTAGCTATTTAATGAACTTTATCAGACATCTGGTT
Skog et al. (2009)	Hap072	MODERN	Germany	Schleswig-Holstein	SkogAC5	DQ520209	AC5	TATGTAATA-AAACC-TTATGCGCTTATAGTACATAGAATTAATGTACTAGGACATACTATGTATAATAGTACATTATATTATATGCCCCATGCATATAAGCATGTACTTTCTATTATCTATAGTACATAGTACATGATGTTGTTCATCGTACATAGCGCATTAAGTCAAATCAGTCCTTGTCAACATGCGTATCCCGTCCCCTAGATCACGAGCTTGATTACCATGCCGCGTGAAACCAGCAACCCGCTGGGCAGGGATCCCTCTTCTCGCTCCGGGCCCATGAACTGTGGGGTGAGCTATTTAATGAACTTTATCAGACATCTGGTT
Skog et al. (2009)	Hap073	MODERN	Germany	Schleswig-Holstein	SkogAC7	DQ520210	AC7	TATGTAATA-AAACC-TTATGCGCTTATAGTACATAGAATTAATGTACTAGGACATACTATGTATAATAGTACATTATATTATATGCCCCATGCATATAAGCATGTACTTTCTATTATCTATAGTACATAGTACATGATGTTGTTCATCGTACATAGCGCATTAAGTCAAATCAGTCCTTGTCAACATGCGTATCCCGTCCCCTCGATCACGAGCTTGATTACCATGCCGCGTGAAACCAGCAACCCGCTGGGCAGGGATCCCTCTTCTCGCTCCGGGCCCATGAACTGTGGGGTGAGCTATTTAATGAACTTTATCAGACATCTGGTT
Skog et al. (2009)	Hap074	MODERN	Germany	Schleswig-Holstein	SkogAC6	DQ520214	AC6	TATGTAATA-AAACC-TTATGCGCTTATAGTACATAGAATTAATGTACTAGGACATACTATGTATAATAGTACATTATATTATATGCCCCATGCATATAAGCATGTACTTTCTATTATCTATAGTACATAGTACATGATGTTGTTCATCGTACATAGCGCATTAAGTCAAATCAGTCCTTGTCAACATGCGTATCCCGTCCCCTAGATCACGAGCTTGATTACCATGCCGCGTGAAACCAGCAACCCGTTGGGCAGGGATCCCTCTTCTCGCTCCGGGCCCATGAACTGTGGGGTGAGCTATTTAATGAACTTTATCAGACATCTGGTT
Hmwe et al. (2006)	Hap075	MODERN	UK	Achnacarry	Hmwe11	DQ452085	11	TATGTAATA-AAACC-TTATGCGCTTATAGTACATAGAATTAATGTACTAGGACATACTATGTATAATAGTACATTATATTATATGCCCCATGCATATAAGCACGTACTTTCTATTATTTATAGTACATAGTACATGATGTTGTTCATCGTACATAGCGCATTAAGTCAAATCAGTCCCTGTCAACATGCGTATCCCGTCCCCTAGATCACGAGCTTGATCACCATGCCGCGTGAAACCAGCAACCCGCTGGGCAGGGATCCCTCTTCTCGCTCCGGGCCCATGAACTGTGGGGGTAGCTATTTAATGAACTTTATCAGACATCTGGTT
Pérez-Espona et al. (2009)	Hap075	MODERN	UK	Highlands	Perez66	EF636792	H66	TATGTAATA-AAACC-TTATGCGCTTATAGTACATAGAATTAATGTACTAGGACATACTATGTATAATAGTACATTATATTATATGCCCCATGCATATAAGCACGTACTTTCTATTATTTATAGTACATAGTACATGATGTTGTTCATCGTACATAGCGCATTAAGTCAAATCAGTCCCTGTCAACATGCGTATCCCGTCCCCTAGATCACGAGCTTGATCACCATGCCGCGTGAAACCAGCAACCCGCTGGGCAGGGATCCCTCTTCTCGCTCCGGGCCCATGAACTGTGGGGGTAGCTATTTAATGAACTTTATCAGACATCTGGTT
Skog et al. (2009)	Hap075	MODERN	UK	Scotland	SkogAD4	DQ520216	AD4	TATGTAATA-AAACC-TTATGCGCTTATAGTACATAGAATTAATGTACTAGGACATACTATGTATAATAGTACATTATATTATATGCCCCATGCATATAAGCACGTACTTTCTATTATTTATAGTACATAGTACATGATGTTGTTCATCGTACATAGCGCATTAAGTCAAATCAGTCCCTGTCAACATGCGTATCCCGTCCCCTAGATCACGAGCTTGATCACCATGCCGCGTGAAACCAGCAACCCGCTGGGCAGGGATCCCTCTTCTCGCTCCGGGCCCATGAACTGTGGGGGTAGCTATTTAATGAACTTTATCAGACATCTGGTT
Hmwe et al. (2006)	Hap076	MODERN	UK	Dunachton	Hmwe13	DQ452087	13	TATGTAATA-AAACC-TTATGCGCTTATAGTACATAGAATTAATGTACTAGGACATACTATGTATAATAGTACATTATATTATATGCCCCATGCATATAAGCATGTATTTTCTATTATTTATAGTACATAGTGCATGATGTTGTTCATCGTACATAGCGCATTAAGTCAAATCAGTCCTTGTCAACATGCGTATCCCGTCCCCTAGATCACGAGCTTGATTACCATGCCGCGTGAAACCAGCAACCCGCTAGGCAGGGATCCCTCTTCTCGCTCCGGGCCCATGAACCGTGGGGGTAGCTATTTAATGAACTTTATCAGACATCTGGTT
Pérez-Espona et al. (2009)	Hap076	MODERN	UK	Highlands	Perez58	EF636784	H58	TATGTAATA-AAACC-TTATGCGCTTATAGTACATAGAATTAATGTACTAGGACATACTATGTATAATAGTACATTATATTATATGCCCCATGCATATAAGCATGTATTTTCTATTATTTATAGTACATAGTGCATGATGTTGTTCATCGTACATAGCGCATTAAGTCAAATCAGTCCTTGTCAACATGCGTATCCCGTCCCCTAGATCACGAGCTTGATTACCATGCCGCGTGAAACCAGCAACCCGCTAGGCAGGGATCCCTCTTCTCGCTCCGGGCCCATGAACCGTGGGGGTAGCTATTTAATGAACTTTATCAGACATCTGGTT
Skog et al. (2009)	Hap076	MODERN	UK	Scotland	SkogAD10	DQ520217	AD10	TATGTAATA-AAACC-TTATGCGCTTATAGTACATAGAATTAATGTACTAGGACATACTATGTATAATAGTACATTATATTATATGCCCCATGCATATAAGCATGTATTTTCTATTATTTATAGTACATAGTGCATGATGTTGTTCATCGTACATAGCGCATTAAGTCAAATCAGTCCTTGTCAACATGCGTATCCCGTCCCCTAGATCACGAGCTTGATTACCATGCCGCGTGAAACCAGCAACCCGCTAGGCAGGGATCCCTCTTCTCGCTCCGGGCCCATGAACCGTGGGGGTAGCTATTTAATGAACTTTATCAGACATCTGGTT
Skog et al. (2009)	Hap077	MODERN	Sweden	Skåne	SkogAC2	DQ520218	AC2	TATGTAATA-AAACC-TTATGCGCTTATAGTACATAGAATTAATGTACTAGGACATACTATGTATAATAGTACATTATATTATATGCCCCATGCATATAAGCATGTACTTTCTATTATTTATAGTACATAGTACATGATGTTGTTCATCGTACATAGCGCATTAAGTCAAATCAGTCCTCGTCAACATGCGTATCCCGTCCCCTAGATCACGAGCTTGATTACCATGCCGCGTGAAACCAGCAACCCGCTGGGCAGGGATCCCTCTTCTCGCTCCGGGCCCATGAACTGTGGGGGTAGCTATTTAATGAACTTTATCAGACATCTGGTT
Skog et al. (2009)	Hap078	MODERN	France	Lochon	SkogAA8	DQ520222	AA8	TATGTAATA-AAACC-TTATGCGCTTATAGTACATAGAATTAATGTACTAGGACATACTATGTATAATAGTACATTATATTATATGCCCCATGCATATAAGCATGTATTTTCTATTATTTATAGTACATAGTGCATGATGTTGTTCATCGTACATAGCGCATTAAGTCAAATCAGTCCTTGTCAACATGCGTATCCCGTCCCCTAGATCACGAGCTTAATTACCATGCCGCGTGAAACCAGCAACCCGCTGGGCAGGGATCCCTCTTCTCGCTCCGGGCCCATGAACTGTGGGGGTAGCTATTTAATGAACTTTATCAGACATCTGGTT
Rosvold et al. (2012)	Hap079	500	NOR	Erkebispegården	1292	JX8612622	3	TATGTAATA-AAACC-TTATGCGCTTATAGTACATAGAATTAATGTACTAGGACATACTATGTATAATAGTACATTATATTATATGCCCCATGCATATAAGCATGTACTTTCCATTATTTATAGTACATAGTACATGATGTTGTTCATCGTACATAGCGCATTAAGTCAAATCAGTCCTTGTCAACATGCGTATCCCGTCCCCTAGATCACGAGCTTGGTTACCATGCCGCGTGAAACCAGCAACCCGCTGGGCAGGGATCCCTCTTCTCGCTCCGGGCCCATGAACTGTGGGGGTAGCTATTTAATGAACTTTATCAGACATCTGGTT
Rosvold et al. (2012)	Hap079	500	NOR	Rosenkrantzgate	2062	JX8612622	3	TATGTAATA-AAACC-TTATGCGCTTATAGTACATAGAATTAATGTACTAGGACATACTATGTATAATAGTACATTATATTATATGCCCCATGCATATAAGCATGTACTTTCCATTATTTATAGTACATAGTACATGATGTTGTTCATCGTACATAGCGCATTAAGTCAAATCAGTCCTTGTCAACATGCGTATCCCGTCCCCTAGATCACGAGCTTGGTTACCATGCCGCGTGAAACCAGCAACCCGCTGGGCAGGGATCCCTCTTCTCGCTCCGGGCCCATGAACTGTGGGGGTAGCTATTTAATGAACTTTATCAGACATCTGGTT
Skog et al. (2009)	Hap079	MODERN	Norway	SognOgFjordane	SkogAC4a	DQ520223	AC4	TATGTAATA-AAACC-TTATGCGCTTATAGTACATAGAATTAATGTACTAGGACATACTATGTATAATAGTACATTATATTATATGCCCCATGCATATAAGCATGTACTTTCCATTATTTATAGTACATAGTACATGATGTTGTTCATCGTACATAGCGCATTAAGTCAAATCAGTCCTTGTCAACATGCGTATCCCGTCCCCTAGATCACGAGCTTGGTTACCATGCCGCGTGAAACCAGCAACCCGCTGGGCAGGGATCCCTCTTCTCGCTCCGGGCCCATGAACTGTGGGGGTAGCTATTTAATGAACTTTATCAGACATCTGGTT
Skog et al. (2009)	Hap079	MODERN	Norway	Møre-SørTrøndelag	SkogAC4b	DQ520223	AC4	TATGTAATA-AAACC-TTATGCGCTTATAGTACATAGAATTAATGTACTAGGACATACTATGTATAATAGTACATTATATTATATGCCCCATGCATATAAGCATGTACTTTCCATTATTTATAGTACATAGTACATGATGTTGTTCATCGTACATAGCGCATTAAGTCAAATCAGTCCTTGTCAACATGCGTATCCCGTCCCCTAGATCACGAGCTTGGTTACCATGCCGCGTGAAACCAGCAACCCGCTGGGCAGGGATCCCTCTTCTCGCTCCGGGCCCATGAACTGTGGGGGTAGCTATTTAATGAACTTTATCAGACATCTGGTT
Skog et al. (2009)	Hap080	MODERN	Italy	Mesola	SkogAD3	DQ520224	AD3	TATGTAATA-AAACC-TTATGCGCTTATAGTACATAGAATTAATGTACTAGGACATACTATGTATAATAGTACATTATATTATATGCCCCATGCTTATAAGCATGTATTTTCTATTATTTATAGTACATAGTACATGATGTTGTTCATCGTACATAGTGCATTAAGTCAAATCAATTCCTGTCAACATGCGTATCCCGTCCCCTAGATCACGAGCTTGATCACCATGCCGCGTGAAACCAGCAACCCGCTGGGCAGGGATCCCTCTTCTCGCTCCGGGCCCATGAACTGTGGGGGTAGCTATTTAATGAACTTTATCAGACATCTGGTT
Skog et al. (2009)	Hap081	MODERN	Italy	ValDiSusa	SkogAB2	DQ520225	AB2	TATGTAATA-AAACC-TTATGCGCTTATAGTACATAGAATTAATGTACTAGGACATATTATGTATAATAGTACATTATATTATATGCCCCATGCATATAAGCATGTACTTTCTATTATTTATAGTACATAGTACATGATGTTGTTCATCGTACATAGTGCATTAAGTCAAATCAGTCCTTGTCAACATGCGTATCCCGTCCCCTAGATCACGAGCTTGATCACCATGCCGCGTGAAACCAGCAACCCGCTGGGCAGGGATCCCTCTTCTCGCTCCGGGCCCATGAACTGTGGGGGTAGCTATTTAATGAACTTTATCAGACATCTGGTT
Skog et al. (2009)	Hap082	MODERN	Germany	Schleswig-Holstein	SkogAB3	DQ520226	AB3	TATGTAATA-AAACC-TTATGCGCTTATAGTACATAGAATTAATGTACTAGGACATATTATGTATAATAGTACATTATATTATATGCCCCATGCATATAAGCATGTACTTTCTATTATTTATAGTACATAGTACATGATGTTGTTCATCGTACATAGTGCATTAAGTCAAATCAGTCCTTGTCAACATGCGTATCCCGTCCCCTAGATCACGAGCTTGATCACCATGCCGCGTGAAACCAGCAACCCGCTGGGCAGGGATCCCTCTTCTCGCTCCGGGCCCATGAACTGTGGGGTGAGCTATTTAATGAACTTTATCAGACATCTGGTT
Skog et al. (2009)	Hap083	MODERN	Spain	Andalucia	SkogAA5	DQ520227	AA5	TATGTAATA-AAACC-TTATGCGCTTATAGTACATAGAATTAATGTACTAGGACATATTATGTATTATAGTACATTATATTATATGCCCCATGCATATAAGCATGTACTTTCCATTATTTATAGTACATAGTGCATGATGTTGTTCATCGTACATAGCGCATTAAGTCAAATCAGTCCTTGTCAACATGCGTATCCCGTCCCCTAGATCACGAGCTTGATTACCATGCCGCGTGAAACCAGCAACCCGCTAGGCAGGGATCCCTCTTCTCGCTCCGGGCCCATGGATTGTGGGGGTAGCTATTTAATGAACTTTATCAGACATCTGGTT
Skog et al. (2009)	Hap084	MODERN	Italy	Sardinia	SkogAA6	DQ520228	AA6	TATGTAATA-AAACC-TTATGCGCTTATAGTACATAGAATTAATGTACTAGGACATATTATGTATAATAGTACATTATATTATATGCCCCATGCTTATAAGCATGTACTTTCCATTATTTATAGTACATAGTACATGATGTTGTTCATCGTACATAGCGCATTAAGTCAAATCAGTCCTTGTCAACATGCGTATCCCGTCCCCTAGATCACGAGCTTGATTACCATGCCGCGTGAAACCAGCAACCCGCTAGGCAGGGATCCCTCTTCTCGCTCCGGGCCCATAGATTGTGGGGGTAGCTATTTAATGAACTTTATCAGACATCTGGTT
Skog et al. (2009)	Hap085	MODERN	Spain	Andalucia	SkogAA4	DQ520229	AA4	TATGTAATA-AAACC-TTATGCGCTTATAGTACATAGAATTAATGTACTAGGACATATTATGTATAATAGTACATTATATTATATGCCCCATGCATATAAGCATGTACTTTCCATTATTTATAGTACATAGTGCATGATGTTGTTCATCGTACATAGCGCATTAAGTCAAATCAGTCCTTGTCAACATGCGTATCCCGTCCCCTAGATCACGAGCTTGATTACCATGCCGCGTGAAACCAGCAACCCGCTAGGCAGGGATCCCTCTTCTCGCTCCGGGCCCATGGATTGTGGGGGTAGCTATTTAATGAACTTTATCAGACATCTGGTT
Skog et al. (2009)	Hap086	MODERN	Spain	Castilla-LaMancha	SkogAB4	DQ520230	AB4	TATGTAATA-AAACC-TTATGCGCTTATAGTACATAAAATTAATGTACTAGGACATACTATGTATAATAGTACATTATATTATATGCCCCATGCATATAAGCATGTACTTTCTATTATTTATAGTACATAGTACATGATGTTGTTCATCGTACATAGTGCATTAAGTCAAATCAGTCCCTGTCAACATGCGTATCCCGTCCCCTAGATCACGAGCTTAATTACCATGCCGCGTGAAACCAGCAACCCGCTGGGCAGGGATCCCTCTTCTCGCTCCGGGCCCATGAACTGTGGGGGTAGCTATTTAATGAACTTTATCAGACATCTGGTT
Skog et al. (2009)	Hap087	MODERN	Spain	Castilla-LaMancha	SkogAB6a	DQ520231	AB6	TATGTAATA-AAACC-TTATGCGCTTATAGTACATAAAATTAATGTACTAGGACATATTATGTATAATAGTACATTATATTATATGCCCCATGCATATAAGCATGTACTTTCTATTATTTATAGTACATAGTACATGATGTTGTTCATCGTACATAGTGCATTAAGTCAAATCAGTCCTCGTCAACATGCGTATCCCGTCCCTTAGATCACGAGCTTAATTACCATGCCGCGTGAAACCAGCAACCCGCTGGGCAGGGATCCCTCTTCTCGCTCCGGGCCCATGAACTGTGGGGGTAGCTATTTAATGAACTTTATCAGACATCTGGTT
Skog et al. (2009)	Hap087	MODERN	Spain	PrincipadoDeAsturias	SkogAB6b	DQ520231	AB6	TATGTAATA-AAACC-TTATGCGCTTATAGTACATAAAATTAATGTACTAGGACATATTATGTATAATAGTACATTATATTATATGCCCCATGCATATAAGCATGTACTTTCTATTATTTATAGTACATAGTACATGATGTTGTTCATCGTACATAGTGCATTAAGTCAAATCAGTCCTCGTCAACATGCGTATCCCGTCCCTTAGATCACGAGCTTAATTACCATGCCGCGTGAAACCAGCAACCCGCTGGGCAGGGATCCCTCTTCTCGCTCCGGGCCCATGAACTGTGGGGGTAGCTATTTAATGAACTTTATCAGACATCTGGTT
Skog et al. (2009)	Hap088	MODERN	Spain	PrincipadoDeAsturias	SkogAB5	DQ520232	AB5	TATGTAATA-AAACC-TTATGCGCTTATAGTACATAAAATTAATGTACTAGGACATATTATGTATAATAGTACATTATATTATATGCCCCATGCATATAAGCATGTACTTTCTATTATTTATAGTACATAGTACATGATGTTGTTCATCGTACATAGTGCATTAAGTCAAATCAGTCCTTGTCAACATGCGTATCCCGTCCCTTAGATCACGAGCTTAATTACCATGCCGCGTGAAACCAGCAACCCGCTGGGCAGGGATCCCTCTTCTCGCTCCGGGCCCATGAACTGTGGGGGTAGCTATTTAATGAACTTTATCAGACATCTGGTT
Skog et al. (2009)	Hap089	MODERN	Spain	PrincipadoDeAsturias	SkogAB7	DQ520233	AB7	TATGTAATA-AAACC-TTATGCGCTTATAGTACATAAAATTAATGTACTAGGACATATTATGTATAATAGTACATTATATTATATGCCCCATGCATATAAGCATGTACTTTCTATTATTTACAGTACATAGTGCATGATGTTGTTCATCGTACATAGTGCATTAAGTCAAATCAGTCCTTGTCAACATGCGTATCCCGTCCCTTAGATCACGAGCTTGATTACCATGCCGCGTGAAACCAGCAACCCGCTAGGCAGGGATCCCTCTTCTCGCTCCGGGCCCATGAACTGTGGGGGTAGCTATTTAATGAACTTTATCAGACATCTGGTT
Skog et al. (2009)	Hap090	MODERN	Italy	ValDiSusa	SkogCB4	DQ520234	CB4	TATGTAATGTAAATC-TTATGCGCTTATAGTACATAGAATTAATGTACTAGGACATACTATGTATAATAGTACATTATATTATATGCCCCATGCTTATAAGCATGTACTTTCTATTATTTATAGTACATAGTACATGATGTTGTTCATCGTACATAGCACATTAAGTCAAATCAATTCTTGTCAACATGCATATCCCGTCCCCTAGATCACGAGCTTGATCACCATGCCGCGTGAAACCAGCAACCCGCTAGGCAGGGATCCCTCTTCTCGCTCCGGGCCCATAGACTGTGGGGGTAGCTATTTAATGAATTTTATCAGACATCTGGTT
Skog et al. (2009)	Hap091	MODERN	Romania	Carphatians	SkogCB5a	DQ520235	CB5	TATGTAATGTAAATC-TTATGCGCTTATAGTACATAGAATTAATGTACTAGGACATACTATGTATAATAGTACATTATATTATATGCCCCATGCTTATAAGCATGTACTTTCTATTATTTATAGTACATAGTACATGATGTTGTTCATCGTACATAGCACATTAAGTCAAATCAATTCTTGTCAACATGCATATCCCGTCCCCTAGATCACGAGCTTGATCACCATGCCGCGTGAAACCAGCAACCCGCTAGGCAGGGATCCCTCTTCTCGCTCCGGGCCCATAAACTGTGGGGGTAGCTATTTAATGAATTTTATCAGACATCTGGTT
Skog et al. (2009)	Hap091	MODERN	Romania	AradTimis	SkogCB5b	DQ520235	CB5	TATGTAATGTAAATC-TTATGCGCTTATAGTACATAGAATTAATGTACTAGGACATACTATGTATAATAGTACATTATATTATATGCCCCATGCTTATAAGCATGTACTTTCTATTATTTATAGTACATAGTACATGATGTTGTTCATCGTACATAGCACATTAAGTCAAATCAATTCTTGTCAACATGCATATCCCGTCCCCTAGATCACGAGCTTGATCACCATGCCGCGTGAAACCAGCAACCCGCTAGGCAGGGATCCCTCTTCTCGCTCCGGGCCCATAAACTGTGGGGGTAGCTATTTAATGAATTTTATCAGACATCTGGTT
Skog et al. (2009)	Hap091	MODERN	CzechRepublic	SouthMoravia	SkogCB5c	DQ520235	CB5	TATGTAATGTAAATC-TTATGCGCTTATAGTACATAGAATTAATGTACTAGGACATACTATGTATAATAGTACATTATATTATATGCCCCATGCTTATAAGCATGTACTTTCTATTATTTATAGTACATAGTACATGATGTTGTTCATCGTACATAGCACATTAAGTCAAATCAATTCTTGTCAACATGCATATCCCGTCCCCTAGATCACGAGCTTGATCACCATGCCGCGTGAAACCAGCAACCCGCTAGGCAGGGATCCCTCTTCTCGCTCCGGGCCCATAAACTGTGGGGGTAGCTATTTAATGAATTTTATCAGACATCTGGTT
Skog et al. (2009)	Hap091	MODERN	CzechRepublic	NorthMoravia	SkogCB5d	DQ520235	CB5	TATGTAATGTAAATC-TTATGCGCTTATAGTACATAGAATTAATGTACTAGGACATACTATGTATAATAGTACATTATATTATATGCCCCATGCTTATAAGCATGTACTTTCTATTATTTATAGTACATAGTACATGATGTTGTTCATCGTACATAGCACATTAAGTCAAATCAATTCTTGTCAACATGCATATCCCGTCCCCTAGATCACGAGCTTGATCACCATGCCGCGTGAAACCAGCAACCCGCTAGGCAGGGATCCCTCTTCTCGCTCCGGGCCCATAAACTGTGGGGGTAGCTATTTAATGAATTTTATCAGACATCTGGTT
Skog et al. (2009)	Hap091	MODERN	CzechRepublic	SouthBohemia	SkogCB5e	DQ520235	CB5	TATGTAATGTAAATC-TTATGCGCTTATAGTACATAGAATTAATGTACTAGGACATACTATGTATAATAGTACATTATATTATATGCCCCATGCTTATAAGCATGTACTTTCTATTATTTATAGTACATAGTACATGATGTTGTTCATCGTACATAGCACATTAAGTCAAATCAATTCTTGTCAACATGCATATCCCGTCCCCTAGATCACGAGCTTGATCACCATGCCGCGTGAAACCAGCAACCCGCTAGGCAGGGATCCCTCTTCTCGCTCCGGGCCCATAAACTGTGGGGGTAGCTATTTAATGAATTTTATCAGACATCTGGTT
Skog et al. (2009)	Hap091	MODERN	Italy	Tarvisio	SkogCB5f	DQ520235	CB5	TATGTAATGTAAATC-TTATGCGCTTATAGTACATAGAATTAATGTACTAGGACATACTATGTATAATAGTACATTATATTATATGCCCCATGCTTATAAGCATGTACTTTCTATTATTTATAGTACATAGTACATGATGTTGTTCATCGTACATAGCACATTAAGTCAAATCAATTCTTGTCAACATGCATATCCCGTCCCCTAGATCACGAGCTTGATCACCATGCCGCGTGAAACCAGCAACCCGCTAGGCAGGGATCCCTCTTCTCGCTCCGGGCCCATAAACTGTGGGGGTAGCTATTTAATGAATTTTATCAGACATCTGGTT
Skog et al. (2009)	Hap091	MODERN	Italy	ValDiSusa	SkogCB5g	DQ520235	CB5	TATGTAATGTAAATC-TTATGCGCTTATAGTACATAGAATTAATGTACTAGGACATACTATGTATAATAGTACATTATATTATATGCCCCATGCTTATAAGCATGTACTTTCTATTATTTATAGTACATAGTACATGATGTTGTTCATCGTACATAGCACATTAAGTCAAATCAATTCTTGTCAACATGCATATCCCGTCCCCTAGATCACGAGCTTGATCACCATGCCGCGTGAAACCAGCAACCCGCTAGGCAGGGATCCCTCTTCTCGCTCCGGGCCCATAAACTGTGGGGGTAGCTATTTAATGAATTTTATCAGACATCTGGTT
Skog et al. (2009)	Hap092	MODERN	Italy	ValDiSusa	SkogCB3	DQ520236	CB3	TATGTAATGTAAATC-TTATGCGCTTATAGTACATAGAATTAATGTACTAGGACATACTATGTATAATAGTACATTATATTATATGCCCCATGCTTATAAGCATGTACTTTCTATTATTTATAGTACATAGTACATGATGTTGTTCATCGTACATAGCACATTAAGTCAAATCAATTCTTGTCAACATGCATATCCCGTCCCCTAGATCACGAGCTTGATCACCATGCCGCGTGAAACCAGCAACCCGCTAGGCAGGGATCCCTCTTCTCGCTCCGGGCCCATAGACTGTGGGGGTAGCTATTTAATGAACTTTATCAGACATCTGGTT
Skog et al. (2009)	Hap093	MODERN	Italy	ValDiSusa	SkogCB2	DQ520237	CB2	TATGTAATGTAAATC-TTATGCGCTTATAGTACATAGAATTAATGTACTAGGACATACTATGTATAATAGTACATTATATTATATGCCCCATGCTTATAAGCATGTACTTTCTATTATTTATAGTACATAGTACATGATGTTGTTCATCGTACATAGCACATTAAGTCAAATCAATTCTTGTCAACATGCATATCCCGTCCCCTAGATCACGAGCTTGATCACCATGCCGCGTGAAACCAGCAACCCGCTAGGCAGGGATCCCTCTTCTCGCTCCGGGCCCATAAACTGTGGGGGTAGCTATTTAATGAACTTTATCAGACATCTGGTT
Skog et al. (2009)	Hap094	MODERN	Romania	AradTimis	SkogCD6	DQ520239	CD6	TATGTAATGTAAATC-TTATGCGCTTATAGTACATAGAATTAATGTATTAGGACATACTATGTATAATAGTACATTATATTATATGCCCCATGCTTATAAGCATGTACTTCCTATTATTTATAGTACATAGTACATGATGTTGTTCATCGTACATAGCGCATTAAGTCAAATCAATTCTTGTCAACATGCATATCCCGTCCCCTAGATCACGAGCTTGATCACCATGCCGCGTGAAACCAACAACCCGCTAGGCAGGGATCCCTCTTCTCGCTCCGGGCCCATAAATTGTGGGGGTAGCTATTTAATGAACTTTATCAGACATCTGGTT
Nielsen et al. (2008)	Hap095	MODERN	Denmark	Denmark	Nielsen04	EU544182	H4	TATGTAATGTAAATC-TTATGCGCTTATAGTACATAGAATTAATGTACTAGGACATACTATGTATAATAGTACATTATATTATATGCCCCATGCTTATAAGCATGTACTTTCTATTATTTATAGTACATAGTACATGATGTTGTTCATCGTACATAGTGCATTAAGTCAAATCAATTCTTGTCAACATGCATATCCCGTCCCCTAGATCACGAGCTTGATCACCATGCCGCGTGAAACCAGCAACCCGCTGGGCAGGGATCCCTCTTCTCGCTCCGGGCCCATAAATTGTGGGGGTAGCTATTTAATGAACTTTATCAGACATCTGGTT
Skog et al. (2009)	Hap095	MODERN	Bulgaria	Haskovo	SkogCD4a	DQ520240	CD4	TATGTAATGTAAATC-TTATGCGCTTATAGTACATAGAATTAATGTACTAGGACATACTATGTATAATAGTACATTATATTATATGCCCCATGCTTATAAGCATGTACTTTCTATTATTTATAGTACATAGTACATGATGTTGTTCATCGTACATAGTGCATTAAGTCAAATCAATTCTTGTCAACATGCATATCCCGTCCCCTAGATCACGAGCTTGATCACCATGCCGCGTGAAACCAGCAACCCGCTGGGCAGGGATCCCTCTTCTCGCTCCGGGCCCATAAATTGTGGGGGTAGCTATTTAATGAACTTTATCAGACATCTGGTT
Skog et al. (2009)	Hap095	MODERN	Romania	AradTimis	SkogCD4b	DQ520240	CD4	TATGTAATGTAAATC-TTATGCGCTTATAGTACATAGAATTAATGTACTAGGACATACTATGTATAATAGTACATTATATTATATGCCCCATGCTTATAAGCATGTACTTTCTATTATTTATAGTACATAGTACATGATGTTGTTCATCGTACATAGTGCATTAAGTCAAATCAATTCTTGTCAACATGCATATCCCGTCCCCTAGATCACGAGCTTGATCACCATGCCGCGTGAAACCAGCAACCCGCTGGGCAGGGATCCCTCTTCTCGCTCCGGGCCCATAAATTGTGGGGGTAGCTATTTAATGAACTTTATCAGACATCTGGTT
Skog et al. (2009)	Hap096	MODERN	Romania	Carphatians	SkogCD2	DQ520241	CD2	TATGTAATGTAAATC-TTATGCGCTTATAGTACATAGAATTAATGTACTAGGACATACTATGTATAATAGTACATTATATTATATGCCCCATGCTTATAAGCATGTACTTTCTATTATTTATAGTACATAGTACATGATGTTGTTCATCGTACATAGCGCATTAAGTCAAATCAATTCTTGCCAACATGCATATCCCGTCCCCTAGATCACGAGCTTGATCACCATGCCGCGTGAAACCAGCAACCCGCTGGGCAGGGATCCCTCTTCTCGCTCCGGGCCCATAAATTGTGGGGGTAGCTATTTAATGAACTTTATCAGACATCTGGTT
Skog et al. (2009)	Hap097	MODERN	Hungary	BakonyMountains	SkogCD3	DQ520242	CD3	TATGTAATGTAAATC-TTATGCGCTTATAGTACATAGAATTAATGTACTAGGACATACTATGTATAATAGTACATTATATTATATGCCCCATGCTTATAAGCATGCACTTTCTATTATTTATAGTACATAGTACATGATGTTGTTCATCGTACATAGCGCATTAAGTCAAATCAATTCTTGTCAACATGCATATCCCGTCCCCTAGATCACGAGCTTGATCACCATGCCGCGTGAAACCAGCAACCCGCTGGGCAGGGATCCCTCTTCTCGCTCCGGGCCCATAAATTGTGGGGGTAGCTATTTAATGAACTTTATCAGACATCTGGTT
Skog et al. (2009)	Hap098	MODERN	Bulgaria	Haskovo	SkogCD5	DQ520243	CD5	TATGTAATGTAAATC-TTATGCGCTTATAGTACATAGAATTAATGTACTAGGACATACTATGTATAATAGTACATTATATTATATGCCCCATGCTTATAAGCATGTACTTTCTATTATTTATAGTACATAGTACATGATGTTGTTCATCGTACATAGTGCATTAAGTCAAATCAATCCTTGTCAACATGCATATCCCGTCCCCTAGATCACGAGCTTGATCACCATGCCGCGTGAAACCAGCAACCCGCTAGGCAGGGATCCCTCTTCTCGCTCCGGGCCCATAAATTGTGGGGGTAGCTATTTAATGAACTTTATCAGACATCTGGTT
Randi et al. (2001)	Hap099	MODERN	Europe	Italy	Randi86	AF291886	hippelaphus	TATGTAATGTAAATC-TTATGCGCTTATAGTACATAGAATTAATGTACTAGGACATACTATGTATAATAGTACATTATATTATATGCCCCATGCTTATAAGCATGTACTTTCTATTATTTATAGTACATAGTACATGATGTTGTTCATCGTACATAGCGCATTAAGTCAAATCAATTCTTGTCAACATGCATATCCCGTCCCCTAGATCACGAGCTTGATCACCATGCCGCGTGAAACCAGCAACCCGCTGGGCAGGGATCCCTCTTCTCGCTCCGGGCCCATAAATTGTGGGGGTAGCTATTTAATGAACTTTATCAGACATCTGGTT
Skog et al. (2009)	Hap099	MODERN	Italy	Tarvisio	SkogCB1a	DQ520244	CB1	TATGTAATGTAAATC-TTATGCGCTTATAGTACATAGAATTAATGTACTAGGACATACTATGTATAATAGTACATTATATTATATGCCCCATGCTTATAAGCATGTACTTTCTATTATTTATAGTACATAGTACATGATGTTGTTCATCGTACATAGCGCATTAAGTCAAATCAATTCTTGTCAACATGCATATCCCGTCCCCTAGATCACGAGCTTGATCACCATGCCGCGTGAAACCAGCAACCCGCTGGGCAGGGATCCCTCTTCTCGCTCCGGGCCCATAAATTGTGGGGGTAGCTATTTAATGAACTTTATCAGACATCTGGTT
Skog et al. (2009)	Hap099	MODERN	Italy	ValDiSusa	SkogCB1b	DQ520244	CB1	TATGTAATGTAAATC-TTATGCGCTTATAGTACATAGAATTAATGTACTAGGACATACTATGTATAATAGTACATTATATTATATGCCCCATGCTTATAAGCATGTACTTTCTATTATTTATAGTACATAGTACATGATGTTGTTCATCGTACATAGCGCATTAAGTCAAATCAATTCTTGTCAACATGCATATCCCGTCCCCTAGATCACGAGCTTGATCACCATGCCGCGTGAAACCAGCAACCCGCTGGGCAGGGATCCCTCTTCTCGCTCCGGGCCCATAAATTGTGGGGGTAGCTATTTAATGAACTTTATCAGACATCTGGTT
Skog et al. (2009)	Hap099	MODERN	Romania	Carphatians	SkogCD1a	DQ520238	CD1	TATGTAATGTAAATC-TTATGCGCTTATAGTACATAGAATTAATGTACTAGGACATACTATGTATAATAGTACATTATATTATATGCCCCATGCTTATAAGCATGTACTTTCTATTATTTATAGTACATAGTACATGATGTTGTTCATCGTACATAGCGCATTAAGTCAAATCAATTCTTGTCAACATGCATATCCCGTCCCCTAGATCACGAGCTTGATCACCATGCCGCGTGAAACCAGCAACCCGCTGGGCAGGGATCCCTCTTCTCGCTCCGGGCCCATAAATTGTGGGGGTAGCTATTTAATGAACTTTATCAGACATCTGGTT
Skog et al. (2009)	Hap099	MODERN	Romania	AradTimis	SkogCD1b	DQ520238	CD1	TATGTAATGTAAATC-TTATGCGCTTATAGTACATAGAATTAATGTACTAGGACATACTATGTATAATAGTACATTATATTATATGCCCCATGCTTATAAGCATGTACTTTCTATTATTTATAGTACATAGTACATGATGTTGTTCATCGTACATAGCGCATTAAGTCAAATCAATTCTTGTCAACATGCATATCCCGTCCCCTAGATCACGAGCTTGATCACCATGCCGCGTGAAACCAGCAACCCGCTGGGCAGGGATCCCTCTTCTCGCTCCGGGCCCATAAATTGTGGGGGTAGCTATTTAATGAACTTTATCAGACATCTGGTT
Skog et al. (2009)	Hap099	MODERN	Hungary	BakonyMountains	SkogCD1c	DQ520238	CD1	TATGTAATGTAAATC-TTATGCGCTTATAGTACATAGAATTAATGTACTAGGACATACTATGTATAATAGTACATTATATTATATGCCCCATGCTTATAAGCATGTACTTTCTATTATTTATAGTACATAGTACATGATGTTGTTCATCGTACATAGCGCATTAAGTCAAATCAATTCTTGTCAACATGCATATCCCGTCCCCTAGATCACGAGCTTGATCACCATGCCGCGTGAAACCAGCAACCCGCTGGGCAGGGATCCCTCTTCTCGCTCCGGGCCCATAAATTGTGGGGGTAGCTATTTAATGAACTTTATCAGACATCTGGTT
Skog et al. (2009)	Hap099	MODERN	CzechRepublic	NorthMoravia	SkogCD1d	DQ520238	CD1	TATGTAATGTAAATC-TTATGCGCTTATAGTACATAGAATTAATGTACTAGGACATACTATGTATAATAGTACATTATATTATATGCCCCATGCTTATAAGCATGTACTTTCTATTATTTATAGTACATAGTACATGATGTTGTTCATCGTACATAGCGCATTAAGTCAAATCAATTCTTGTCAACATGCATATCCCGTCCCCTAGATCACGAGCTTGATCACCATGCCGCGTGAAACCAGCAACCCGCTGGGCAGGGATCCCTCTTCTCGCTCCGGGCCCATAAATTGTGGGGGTAGCTATTTAATGAACTTTATCAGACATCTGGTT
Skog et al. (2009)	Hap099	MODERN	Italy	Tarvisio	SkogCD1e	DQ520238	CD1	TATGTAATGTAAATC-TTATGCGCTTATAGTACATAGAATTAATGTACTAGGACATACTATGTATAATAGTACATTATATTATATGCCCCATGCTTATAAGCATGTACTTTCTATTATTTATAGTACATAGTACATGATGTTGTTCATCGTACATAGCGCATTAAGTCAAATCAATTCTTGTCAACATGCATATCCCGTCCCCTAGATCACGAGCTTGATCACCATGCCGCGTGAAACCAGCAACCCGCTGGGCAGGGATCCCTCTTCTCGCTCCGGGCCCATAAATTGTGGGGGTAGCTATTTAATGAACTTTATCAGACATCTGGTT
Skog et al. (2009)	Hap099	MODERN	Italy	ValDiSusa	SkogCD1f	DQ520238	CD1	TATGTAATGTAAATC-TTATGCGCTTATAGTACATAGAATTAATGTACTAGGACATACTATGTATAATAGTACATTATATTATATGCCCCATGCTTATAAGCATGTACTTTCTATTATTTATAGTACATAGTACATGATGTTGTTCATCGTACATAGCGCATTAAGTCAAATCAATTCTTGTCAACATGCATATCCCGTCCCCTAGATCACGAGCTTGATCACCATGCCGCGTGAAACCAGCAACCCGCTGGGCAGGGATCCCTCTTCTCGCTCCGGGCCCATAAATTGTGGGGGTAGCTATTTAATGAACTTTATCAGACATCTGGTT
Skog et al. (2009)	Hap100	MODERN	Romania	AradTimis	SkogCA4a	DQ520245	CA4	TATGTAATGTAAATC-TTATGCGCTTATAGTACATAAAATTAATGTACTAGGACATACTATGTATAATAGTACATTATATTATATGCCCCATGCTTATAAGCATGTACTTTTTATTATTTACAGTACATAGTACATGATGTTGTTCATCGTACATAGCGCATTAAGTCAAATCAATTCTTGTCAACATGCATATCCCGTCCCCTAGATCACGAGCTTGATCACCATGCCGCGTGAAACCAGCAACCCGCTAGGCAGGGATCCCTCTTCTCGCTCCGGGCCCATAAATTGTGGGGGTAGCTATTTAATGAATTTTATCAGACATCTGGTT
Skog et al. (2009)	Hap100	MODERN	Italy	Tarvisio	SkogCA4b	DQ520245	CA4	TATGTAATGTAAATC-TTATGCGCTTATAGTACATAAAATTAATGTACTAGGACATACTATGTATAATAGTACATTATATTATATGCCCCATGCTTATAAGCATGTACTTTTTATTATTTACAGTACATAGTACATGATGTTGTTCATCGTACATAGCGCATTAAGTCAAATCAATTCTTGTCAACATGCATATCCCGTCCCCTAGATCACGAGCTTGATCACCATGCCGCGTGAAACCAGCAACCCGCTAGGCAGGGATCCCTCTTCTCGCTCCGGGCCCATAAATTGTGGGGGTAGCTATTTAATGAATTTTATCAGACATCTGGTT
Skog et al. (2009)	Hap101	MODERN	Romania	AradTimis	SkogCA3a	DQ520246	CA3	TATGTAATGTAAATC-TTATGCGCTTATAGTACATAAAATTAATGTACTAGGACATACTATGTATAATAGTACATTATATTATATGCCCCATGCTTATAAGCATGTACCTTTCATTATTTACAGTACATAGTACATGATGTTGTTCATCGTACATAGCGCATTAAGTCAAATCAATTCTTGTCAACATGCATATCCCGTCCCCTAGATCACGAGCTTGATCACCATGCCGCGTGAAACCAGCAACCCGCTAGGCAGGGATCCCTCTTCTCGCTCCGGGCCCATAAATTGTGGGGGTAGCTATTTAATGAACTTTATCAGACATCTGGTT
Skog et al. (2009)	Hap101	MODERN	CzechRepublic	SouthMoravia	SkogCA3b	DQ520246	CA3	TATGTAATGTAAATC-TTATGCGCTTATAGTACATAAAATTAATGTACTAGGACATACTATGTATAATAGTACATTATATTATATGCCCCATGCTTATAAGCATGTACCTTTCATTATTTACAGTACATAGTACATGATGTTGTTCATCGTACATAGCGCATTAAGTCAAATCAATTCTTGTCAACATGCATATCCCGTCCCCTAGATCACGAGCTTGATCACCATGCCGCGTGAAACCAGCAACCCGCTAGGCAGGGATCCCTCTTCTCGCTCCGGGCCCATAAATTGTGGGGGTAGCTATTTAATGAACTTTATCAGACATCTGGTT
Skog et al. (2009)	Hap101	MODERN	CzechRepublic	SouthBohemia	SkogCA3c	DQ520246	CA3	TATGTAATGTAAATC-TTATGCGCTTATAGTACATAAAATTAATGTACTAGGACATACTATGTATAATAGTACATTATATTATATGCCCCATGCTTATAAGCATGTACCTTTCATTATTTACAGTACATAGTACATGATGTTGTTCATCGTACATAGCGCATTAAGTCAAATCAATTCTTGTCAACATGCATATCCCGTCCCCTAGATCACGAGCTTGATCACCATGCCGCGTGAAACCAGCAACCCGCTAGGCAGGGATCCCTCTTCTCGCTCCGGGCCCATAAATTGTGGGGGTAGCTATTTAATGAACTTTATCAGACATCTGGTT
Skog et al. (2009)	Hap102	MODERN	Serbia	Bachka	SkogCA5a	DQ520247	CA5	TATGTAATGTAAATC-TTATGCGCTTATAGTACATAAAATTAATGTACTAGGACATACTATGTATAATAGTACATTATATTATATGCCCCATGCTTATAAGCATGTACCTTTTATTATTTACAGTACATAGTACATGATGTTGTTCATCGTACATAGCGCATTAAGTCAAATCAATTCTTGTCAACATGCATATCCCGTCCCCTAGATCACGAGCTTGATCACCATGCCGCGTGAAACCAGCAACCCGCTAGGCAGGGATCCCTCTTCTCGCTCCGGGCCCATGAATTGTGGGGGTAGCTATTTAATGAACTTTATCAGACATCTGGTT
Skog et al. (2009)	Hap102	MODERN	Hungary	BakonyMountains	SkogCA5b	DQ520247	CA5	TATGTAATGTAAATC-TTATGCGCTTATAGTACATAAAATTAATGTACTAGGACATACTATGTATAATAGTACATTATATTATATGCCCCATGCTTATAAGCATGTACCTTTTATTATTTACAGTACATAGTACATGATGTTGTTCATCGTACATAGCGCATTAAGTCAAATCAATTCTTGTCAACATGCATATCCCGTCCCCTAGATCACGAGCTTGATCACCATGCCGCGTGAAACCAGCAACCCGCTAGGCAGGGATCCCTCTTCTCGCTCCGGGCCCATGAATTGTGGGGGTAGCTATTTAATGAACTTTATCAGACATCTGGTT
Skog et al. (2009)	Hap103	MODERN	Bulgaria	Haskovo	SkogCA1a	DQ520248	CA1	TATGTAATGTAAATC-TTATGCGCTTATAGTACATAAAATTAATGTACTAGGACATACTATGTATAATAGTACATTATATTATATGCCCCATGCTTATAAGCATGTACCTTTTATTATTTACAGTACATAGTACATGATGTTGTTCATCGTACATAGCGCATTAAGTCAAATCAATTCTTGTCAACATGCATATCCCGTCCCCTAGATCACGAGCTTGATCACCATGCCGCGTGAAACCAGCAACCCGCTAGGCAGGGATCCCTCTTCTCGCTCCGGGCCCATAAATTGTGGGGGTAGCTATTTAATGAACTTTATCAGACATCTGGTT
Skog et al. (2009)	Hap103	MODERN	Romania	AradTimis	SkogCA1b	DQ520248	CA1	TATGTAATGTAAATC-TTATGCGCTTATAGTACATAAAATTAATGTACTAGGACATACTATGTATAATAGTACATTATATTATATGCCCCATGCTTATAAGCATGTACCTTTTATTATTTACAGTACATAGTACATGATGTTGTTCATCGTACATAGCGCATTAAGTCAAATCAATTCTTGTCAACATGCATATCCCGTCCCCTAGATCACGAGCTTGATCACCATGCCGCGTGAAACCAGCAACCCGCTAGGCAGGGATCCCTCTTCTCGCTCCGGGCCCATAAATTGTGGGGGTAGCTATTTAATGAACTTTATCAGACATCTGGTT
Skog et al. (2009)	Hap103	MODERN	Serbia	Bachka	SkogCA1c	DQ520248	CA1	TATGTAATGTAAATC-TTATGCGCTTATAGTACATAAAATTAATGTACTAGGACATACTATGTATAATAGTACATTATATTATATGCCCCATGCTTATAAGCATGTACCTTTTATTATTTACAGTACATAGTACATGATGTTGTTCATCGTACATAGCGCATTAAGTCAAATCAATTCTTGTCAACATGCATATCCCGTCCCCTAGATCACGAGCTTGATCACCATGCCGCGTGAAACCAGCAACCCGCTAGGCAGGGATCCCTCTTCTCGCTCCGGGCCCATAAATTGTGGGGGTAGCTATTTAATGAACTTTATCAGACATCTGGTT
Skog et al. (2009)	Hap103	MODERN	Italy	ValDiSusa	SkogCA1d	DQ520248	CA1	TATGTAATGTAAATC-TTATGCGCTTATAGTACATAAAATTAATGTACTAGGACATACTATGTATAATAGTACATTATATTATATGCCCCATGCTTATAAGCATGTACCTTTTATTATTTACAGTACATAGTACATGATGTTGTTCATCGTACATAGCGCATTAAGTCAAATCAATTCTTGTCAACATGCATATCCCGTCCCCTAGATCACGAGCTTGATCACCATGCCGCGTGAAACCAGCAACCCGCTAGGCAGGGATCCCTCTTCTCGCTCCGGGCCCATAAATTGTGGGGGTAGCTATTTAATGAACTTTATCAGACATCTGGTT
Skog et al. (2009)	Hap103	MODERN	Italy	ValDiSusa	SkogCA2	DQ520249	CA2	TATGTAATGTAAATC-TTATGCGCTTATAGTACATAAAATTAATGTACTAGGACATACTATGTATAATAGTACATTATATTATATGCCCCATGCTTATAAGCATGTACCTTTTATTATTTACAGTACATAGTACATGATGTTGTTCATCGTACATAGCGCATTAAGTCAAATCAATTCTTGTCAACATGCATATCCCGTCCCCTAGATCACGAGCTTGATCACCATGCCGCGTGAAACCAGCAACCCGCTAGGCAGGGATCCCTCTTCTCGCTCCGGGCCCATAAATTGTGGGGGTAGCTATTTAATGAACTTTATCAGACATCTGGTT
Skog et al. (2009)	Hap104	MODERN	Romania	Carphatians	SkogCA6	DQ520250	CA6	TATGTAATGTAAATC-TTATGCGCTTATAGTACATAAAATTAATGTACTAGGACATATTATGTATAATAGTACATTATATTATATGCCCCATGCTTATAAGCATGTACCTTTTATTATTTACAGTACATAGTACATGATGTTGTTCATCGTACATAGCGCATTAAGTCAAATCAATTCTTGTCAACATGCATATCCCGTCCCCTAGATCACGAGCTTGATCACCATGCCGCGTGAAACCAGCAACCCGCTAGGCAGGGATCCCTCTTCTCGCTCCGGGCCCATGAATTGTGGGGGTAGCTATTTAATGAACTTTATCAGACATCTGGTT
Skog et al. (2009)	Hap105	MODERN	Italy	Sardinia	SkogBB	DQ520251	BB	TATGTAATA-AAACT-TTATGCGCTTATAGTACATAAAATTAATGTACTAGGACATATTATGTATAATAGTACATTATATTATATGCCCCATGCTTATAAGCATGTATTCTCTATTATTTATAGTACATAGTACATGATGTTGTTCATCGTACATAGTACATTAAGTCAAATCAGTCCTTGTCAACATGCGTATCCCGTCCCCTAGATCACGAGCTTGGTCACCATGCCGCGTGAAACCAGCAACCCGCTGGGCAGGGATCCCTCTTCTCGCTCCGGGCCCATAGATCGTGGGGGTAGCTATTTAATGAACTTTATCAGACATCTGGTT
Skog et al. (2009)	Hap106	MODERN	Italy	Sardinia	SkogBA	DQ520252	BA	TATGTAATA-AAACT-TTATGCGCTTATAGTACATAAAATTAATGTACTAGGACATATTATGTATAATAGTACATTATATTATATGCCCCATGCTTATAAGCATGTATTCTTTATTATTTATAGTACATAGTACATGATGTTGTTCATCGTACATAGTACATTAAGTCAAATCAGTCCTTGTCAACATGCGTATCCCGTCCCCTAGATCACGAGCTTGGTCACCATGCCGCGTGAAACCAGCAACCCGCTGGGCAGGGATCCCTCTTCTCGCTCCGGGCCCATAGATCGTGGGGGTAGCTATTTAATGAACTTTATCAGACATCTGGTT
Skog et al. (2009)	Hap107	MODERN	Italy	Sardinia	SkogBE	DQ520253	BE	TATGTAATA-AAACT-TTATGCGCTTATAGTACATAAAATTAATGTACTAGGACATATTATGTATAATAGTACATTATATTATATGCCCCATGCTTATAAGCATGTATTCTCTATTATTTATAGTACATAGTACATGATGTTGTTCATCGTACATAGTACATTAAGTCAAATCAGTCCTTGTCAACATGCGTATCCCGTCCCCTAGATCACGAGCTTGATCACCATGCCGCGTGAAACCAGCAACCCGCTGGGCAGGGATCCCTCTTCTCGCTCCGGGCCCATAGATCGTGGGGGTAGCTATTTAATGAACTTTATCAGACATCTGGTT
Skog et al. (2009)	Hap108	MODERN	Italy	Sardinia	SkogBF	DQ520254	BF	TATGTAATA-AAACT-TTATGCGCTTATAGTACATAAAATTAATGTACTAGGACATATTATGTATAATAGTACATTATATTATATGCCCCATGCTTATAAGCATGTATTCTCTATTATTTATAGTACATAGTACATGATGTTGTTCATCGTACATAGTACATTAAGTCAAATCAGTCCTTGTCAACATGCGTATCCCGTCCCCTAGATCACGAGCTTGATCACCATGCCGCGTGAAACCAGCAACCCGCTGGGCAGGGATCCCTCTTCTCGCTCCGGGCCCATAGATCGTGGGGGTAGCTATTTGGTGAACTTTATCAGACATCTGGTT
Skog et al. (2009)	Hap109	MODERN	Italy	Sardinia	SkogBD	DQ520255	BD	TATGTAATA-AAACT-TTATGCGCTTATAGTACATAGAATTAATGTACTAGGACATATTATGTATAATAGTACATTATATTATATGCCCCATGCTTATAAGCATGTATTCTCTATTATTTATAGTACATAGTACATGATGTTGTTCATCGTACATAGTACATTAAGTCAAATCAGTCCTTGTCAACATGCGTATCCCGTCCCCTAGATCACGAGCTTGATCACCATGCCGCGTGAAACCAGCAACCCGCTGGGCAGGGATCCCTCTTCTCGCTCCGGGCCCATAGATCGTGGGGGTAGCTATTTAATGAACTTTATCAGACATCTGGTT
Nussey et al. (2006)	Hap110	MODERN	UK	RUM	RumA	DQ386106	A	TATGTAATA-AAACT-TTATGCGCTTATAGTACATAGAATTAATGTACTAGGACATATTATGTATAATAGTACATTATATTATATGCCCCATGCTTATAAGCATGTATTCTCTATTATTTATAGTACATAGTACATGATGTTGTTCATCGTACATAGTACATTAAGTCAAATCAGTCCTTGTCAACATGCGTATCCCGTCCCCTAGATCACGAGCTTGGTCACCATGCCGCGTGAAACCAGCAACCCGCTGGGCAGGGATCCCTCTTCTCGCTCCGGGCCCATAGATCGTGGGGGTAGCTATTTAATGAACTTTATCAGACATCTGGTT
Skog et al. (2009)	Hap110	MODERN	Italy	Sardinia	SkogBCa	DQ520256	BC	TATGTAATA-AAACT-TTATGCGCTTATAGTACATAGAATTAATGTACTAGGACATATTATGTATAATAGTACATTATATTATATGCCCCATGCTTATAAGCATGTATTCTCTATTATTTATAGTACATAGTACATGATGTTGTTCATCGTACATAGTACATTAAGTCAAATCAGTCCTTGTCAACATGCGTATCCCGTCCCCTAGATCACGAGCTTGGTCACCATGCCGCGTGAAACCAGCAACCCGCTGGGCAGGGATCCCTCTTCTCGCTCCGGGCCCATAGATCGTGGGGGTAGCTATTTAATGAACTTTATCAGACATCTGGTT
Skog et al. (2009)	Hap110	MODERN	Spain	Andalucia	SkogBCb	DQ520256	BC	TATGTAATA-AAACT-TTATGCGCTTATAGTACATAGAATTAATGTACTAGGACATATTATGTATAATAGTACATTATATTATATGCCCCATGCTTATAAGCATGTATTCTCTATTATTTATAGTACATAGTACATGATGTTGTTCATCGTACATAGTACATTAAGTCAAATCAGTCCTTGTCAACATGCGTATCCCGTCCCCTAGATCACGAGCTTGGTCACCATGCCGCGTGAAACCAGCAACCCGCTGGGCAGGGATCCCTCTTCTCGCTCCGGGCCCATAGATCGTGGGGGTAGCTATTTAATGAACTTTATCAGACATCTGGTT
Hmwe et al. (2006)	Hap111	MODERN	UK	Glenartney	Hmwe01	DQ452075	1	TATGTAATA-AAACCATTATGCGCTTATAGTACATAGAATTAATGTACTATGACATACTATGTATAATAGTACATTATATTATATGCCCCATGCATATAAGCATGTACTTTCTATTATTTATAGTACATAGTACATGATGTTGTTTATCGTACATAGCGCATTAAGTCAAATCAGTCCTTGTCAACATGCGTATCCCGTCCCCTAGATCACGAGCTTGATTACCATGCCGCGTGAAACCAGCAACCCGCTGGGCAGGGATCCCTCTTCTCGCTCCGGGCCCATGAACTGTGGGGGTAGCTATTTAATGAACTTTATCAGACATCTGGTT
Hmwe et al. (2006)	Hap112	MODERN	UK	Mar	Hmwe05	DQ452079	5	TATGTAATA-AAACC-TTATGCGCTTATAGTACATAGAATTAATGTACTAGGACATACTATGTATAATAGTACATTATATTATATGCCCCATGCATATAAGCATGTATTTTCTATTATTTATAGTACATGGTGCATGATGTTGTTCATCGTACATAGCGCATTAAGTCAAATCAGTCCTTGTCAACATGCGTATCCCGTCCCTTAGATCACGAGCTTGATTACCATGCCGCGTGAAACCAGCAACCCGCTAGGCAGGGATCCCTCTTCTCGCTCCGGGCCCATAAACCGTGGGGGTAGCTATTTAATGAACTTTATCAGACATCTGGTT
Hmwe et al. (2006)	Hap113	MODERN	UK	Arran	Hmwe12	DQ452086	12	TATGTAATA-AAACC-TTATGCGCTTATAGTACATAGAATTAATGTACTAGGACATACTATGTATAATAGTACATTATATTATATGCCCCATGCATATAAGCATGTACTTTCTATTATTTATAGTACATAGTGCATGATGTTGTTCATCGTACATAGTGCATTAAGTCAAATCAGTCCTTGTCAACATGCGTATCCCGTCCCTTAGATCACGAGCTTGATTACCATGCCGCGTGAAACCAGCAACCCGCTGGGCAGGGATCCCTCTTCTCGCTCCGGGCCCATAAACTGTGGGGGTAGCTATTTAATGAACTTTATCAGACATCTGGTT
Nielsen et al. (2008)	Hap114	MODERN	Denmark	Denmark	Nielsen01	EU544179	H1	TATGTAATA-AAACC-TTATGCGCTTATAGTACATAGAATTAATGTACTAGGACATACTATGTATAATAGTACATTATATTATATGCCCCATGCATATAAGCATGTACTTTCTATTATCTATAGTACATAGTGCATGATGTTGTTCATCGTACATAGCGCATTAAGTCAAATCAGTCCTTGTCAACATGCGTATCCCGTCCCCTAGATCACGAGCTTGATTACCATGCCGCGTGAAACCAGCAACCCGCTGGGCAGGGATCCCTCTTCTCGCTCCGGGCCCATGAACTGTGGGGGTAGCTATTTAATGAACTTTATCAGACATCTGGTT
Nielsen et al. (2008)	Hap114	MODERN	Denmark	Denmark	Nielsen05	EU544183	H5	TATGTAATA-AAACC-TTATGCGCTTATAGTACATAGAATTAATGTACTAGGACATACTATGTATAATAGTACATTATATTATATGCCCCATGCATATAAGCATGTACTTTCTATTATCTATAGTACATAGTGCATGATGTTGTTCATCGTACATAGCGCATTAAGTCAAATCAGTCCTTGTCAACATGCGTATCCCGTCCCCTAGATCACGAGCTTGATTACCATGCCGCGTGAAACCAGCAACCCGCTGGGCAGGGATCCCTCTTCTCGCTCCGGGCCCATGAACTGTGGGGGTAGCTATTTAATGAACTTTATCAGACATCTGGTT
Nielsen et al. (2008)	Hap115	MODERN	Denmark	Denmark	Nielsen03	EU544181	H3	TATGTAATA-AAACC-TTATGCGCTTATAGTACATAGAATTAATGTACTAGGACATACTATGTATAATAGTACATTATATTATATGCCCCATGCATATAAGCATGTACTTTCTATTATTTATAGTACATAGTACATGATGTTGTTCATCGTACATAGCGCATTAAGTCAAATCAGTCCTCGTCAACATGCGTATCCCGTCCCCTAGATCACGAGCTTGATTACCATGCCGCGTGAAACCAGCAACCCGCTGGGCAGGGATCCCTCTTCTCGCTCCGGGCCCATGAACTGTGGGGGTAGCTATTTAATGAACTTTATCAGACATCTGGTT
Nielsen et al. (2008)	Hap116	MODERN	Denmark	Denmark	Nielsen06	EU544184	H6	TATGTAATA-AAACC-TTATGCGCTTATAGTACATAAAATTAATGTACTAGGACATATTATGTATAATAGTACATTATATTATATGCCCCATGCATATAAGCATGTACTTTCTATTATTTATAGTACATAGTACATGATGTTGTTCATCGTACATAGCGCATTAAGTCAAATCAGTCCTTGTCAACATGCGTATCCCGTCCCCTAGATCACGAGCTTGATTACCATGCCGCGTGAAACCAGCAACCCGCTGGGCAGGGATCCCTCTTCTCGCTCCGGGCCCATGGACTGTGGGGGTAGCTATTTAATGAACTTTATCAGACATCTGGTT
Nielsen et al. (2008)	Hap117	MODERN	Denmark	Denmark	Nielsen07	EU544185	H7	TATGTAATA-AAACC-TTATGCGCTTATAGTACATAAAATTAATGTACTAGGACATACTATGTATAATAGTACATTATATTATATGCCCCATGCATATAAGCATGTACTTTCTATTATTTATAGTACATAGTACATGATGTTGTTCATCGTACATAGCGCATTAAGTCAAATCAGTCCTTGTCAACATGCGTATCCCGTCCCCTAGATCACGAGCTTGATTACCATGCCGCGTGAAACCAGCAACCCGCTGGGCAGGGATCCCTCTTCTCGCTCCGGGCCCATGGACTGTGGGGGTAGCTATTTAATGAACTTTATCAGACATCTGGTT
Randi et al. (2001)	Hap118	MODERN	Europe	Italy	Randi87	AF291887	hippelaphus	TATGTAATA-AAACC-TTATGCGCTTATAGTACATAGAATTAATGTACTAGGACATACTATGTATAATAGTACATTATATTATATGCCCCATGCTTATAAGCATGTATTTTCTATTATTTATAGTACATAGTACATGATGTTGTTCATCGTACATAGTGCATTAAGTCAAATCAATTCCTGTCAACATGCGTATCCCGTCCCCTAGATCACGAGCTTGATCACCATGCCGCGTGAAACCAGCAACCCGCTGGGCAGGGATCCCTCTTCTCGCTCCGGGCCCATGAACTGTGGGGGTAGCTATTTAATGAACTTTATCAGACATCTGGTT
Randi et al. (2001)	Hap119	MODERN	Europe	Spanish	Randi89	AF291889	hispanicus	TATGTAATA-AAACC-TTATGCGCTTATAGTACATAAAATTAATGTACTAGGACATACTATGTATAATAGTACATTATATTATATGCCCCATGCATATAAGCATGTACTTTCTATTATTTATAGTACATAGTACATGATGTTGTTCATCGTACATAGTGCATTAAGTCAAATCAGTCCCTGTCAACATGCGTATCCCGTCCCTTAGATCACGAGCTTAATTACCATGCCGCGTGAAACCAGCAACCCGCTGGGCAGGGATCCCTCTTCTCGCTCCGGGCCCATGAACTGTGGGGGTAGCTATTTAATGAACTTTATCAGACATCTGGTT
Carden et al. (2012)	Hap120	MODERN	Ireland	Ireland	IRE10	JQ599368	IRE10	TATGTAATA-AAACC-TTATGCGCTTATAGTACATAGAATTAATGTACTAGGACATACTATGTATAATAGTACATTATATTATATGCCCCATGCATATAAGCATGTATTTTCTATTATTTATAGTACATAGTACATGATGTTGTTCATCGTACATAGCGCATTAAGTCAAATCAGTCCTTGTCAACATGCGTATCCCGTCCCCTAGATCACGAGCTTGATTACCATGCCGCGTGAAACCAGCAACCCGCTAGGCAGGGATCCCTCTTCTCGCTCCGGGCCCATGAACTGTGGGGGTAGCTATTTAATGAACTTTATCAGACATCTGGTT
McDevitt et al. (2009)	Hap120	MODERN	Ireland	Ireland	SCB4	FJ743496	SCB4	TATGTAATA-AAACC-TTATGCGCTTATAGTACATAGAATTAATGTACTAGGACATACTATGTATAATAGTACATTATATTATATGCCCCATGCATATAAGCATGTATTTTCTATTATTTATAGTACATAGTACATGATGTTGTTCATCGTACATAGCGCATTAAGTCAAATCAGTCCTTGTCAACATGCGTATCCCGTCCCCTAGATCACGAGCTTGATTACCATGCCGCGTGAAACCAGCAACCCGCTAGGCAGGGATCCCTCTTCTCGCTCCGGGCCCATGAACTGTGGGGGTAGCTATTTAATGAACTTTATCAGACATCTGGTT
Carden et al. (2012)	Hap121	MODERN	Ireland	Ireland	IRE11a	JQ599369	IRE11	TATGTAATA-AAACC-TTATGCGCTTATAGTACATAGAATTAATGTACTAGGACATACTATGTATAATAGTACATTATATTATATGCCCCATGCATATAAGCATGTATTTTCTATTATTTATAGTACATAGTGCATGATGTTGTTCATCGTACATAGCGCATTAAGTCAAATCAGTCCTTGTCAACATGCGTATCCCGTCCCCTAGATCACGAGCTTGATTACCATGCCGCGTGAAACCAGCAACCCGCTAGGCAGGGATCCCTCTTCTCGCTCCGGGCCCATGAACTGTGGGGGTAGCTATTTAATGAACTTTATCAGACATCTGGTT
Carden et al. (2012)	Hap121	MODERN	UK	Scotland	IRE11b	JQ599369	IRE11	TATGTAATA-AAACC-TTATGCGCTTATAGTACATAGAATTAATGTACTAGGACATACTATGTATAATAGTACATTATATTATATGCCCCATGCATATAAGCATGTATTTTCTATTATTTATAGTACATAGTGCATGATGTTGTTCATCGTACATAGCGCATTAAGTCAAATCAGTCCTTGTCAACATGCGTATCCCGTCCCCTAGATCACGAGCTTGATTACCATGCCGCGTGAAACCAGCAACCCGCTAGGCAGGGATCCCTCTTCTCGCTCCGGGCCCATGAACTGTGGGGGTAGCTATTTAATGAACTTTATCAGACATCTGGTT
McDevitt et al. (2009)	Hap121	MODERN	Ireland	Ireland	SCB3	FJ743495	SCB3	TATGTAATA-AAACC-TTATGCGCTTATAGTACATAGAATTAATGTACTAGGACATACTATGTATAATAGTACATTATATTATATGCCCCATGCATATAAGCATGTATTTTCTATTATTTATAGTACATAGTGCATGATGTTGTTCATCGTACATAGCGCATTAAGTCAAATCAGTCCTTGTCAACATGCGTATCCCGTCCCCTAGATCACGAGCTTGATTACCATGCCGCGTGAAACCAGCAACCCGCTAGGCAGGGATCCCTCTTCTCGCTCCGGGCCCATGAACTGTGGGGGTAGCTATTTAATGAACTTTATCAGACATCTGGTT
Carden et al. (2012)	Hap122	MODERN	Ireland	Ireland	IRE12a	JQ599370	IRE12	TATGTAATA-AAACC-TTATGCGCTTATAGTACATAGAATTAATGTACTAGGACATACTATGTATAATAGTACATTATATTATATGCCCCATGCATATAAGCATGTATTTTCTATTATTTATAGTACATAGTGCATGATGTTGTTCATCGTACATAGCGCATTAAGTCAAATCAGTCCTTGTCAACATGCGTATCCCGTCCCTTAGATCACGAGCTTGATTACCATGCCGCGTGAAACCAGCAACCCGCTAGGCAGGGATCCCTCTTCTCGCTCCGGGCCCATAAACCGTGGGGGTAGCTATTTAATGAACTTTATCAGACATCTGGTT
Carden et al. (2012)	Hap122	MODERN	UK	Rum	IRE12b	JQ599370	IRE12	TATGTAATA-AAACC-TTATGCGCTTATAGTACATAGAATTAATGTACTAGGACATACTATGTATAATAGTACATTATATTATATGCCCCATGCATATAAGCATGTATTTTCTATTATTTATAGTACATAGTGCATGATGTTGTTCATCGTACATAGCGCATTAAGTCAAATCAGTCCTTGTCAACATGCGTATCCCGTCCCTTAGATCACGAGCTTGATTACCATGCCGCGTGAAACCAGCAACCCGCTAGGCAGGGATCCCTCTTCTCGCTCCGGGCCCATAAACCGTGGGGGTAGCTATTTAATGAACTTTATCAGACATCTGGTT
Carden et al. (2012)	Hap122	MODERN	UK	Scotland	IRE12c	JQ599370	IRE12	TATGTAATA-AAACC-TTATGCGCTTATAGTACATAGAATTAATGTACTAGGACATACTATGTATAATAGTACATTATATTATATGCCCCATGCATATAAGCATGTATTTTCTATTATTTATAGTACATAGTGCATGATGTTGTTCATCGTACATAGCGCATTAAGTCAAATCAGTCCTTGTCAACATGCGTATCCCGTCCCTTAGATCACGAGCTTGATTACCATGCCGCGTGAAACCAGCAACCCGCTAGGCAGGGATCCCTCTTCTCGCTCCGGGCCCATAAACCGTGGGGGTAGCTATTTAATGAACTTTATCAGACATCTGGTT
McDevitt et al. (2009)	Hap122	MODERN	Ireland	Ireland	NW2	FJ743484	NW2	TATGTAATA-AAACC-TTATGCGCTTATAGTACATAGAATTAATGTACTAGGACATACTATGTATAATAGTACATTATATTATATGCCCCATGCATATAAGCATGTATTTTCTATTATTTATAGTACATAGTGCATGATGTTGTTCATCGTACATAGCGCATTAAGTCAAATCAGTCCTTGTCAACATGCGTATCCCGTCCCTTAGATCACGAGCTTGATTACCATGCCGCGTGAAACCAGCAACCCGCTAGGCAGGGATCCCTCTTCTCGCTCCGGGCCCATAAACCGTGGGGGTAGCTATTTAATGAACTTTATCAGACATCTGGTT
Carden et al. (2012)	Hap123	MODERN	Ireland	Ireland	IRE13	JQ599371	IRE13	TATGTAATA-AAACT-TTATGCGCTTATAGTACATAGAATTAATGTACTAGGACATATTATGTATAATAGTACATTATATTATATGCCCCATGCTTATAAGCATGTATTCTCTATTATTTATAGTACATAGTACATGATGTTGTTCATCGTACATAGTACATTAAGTCAAATCAGTCCTTGTCAACATGCGTATCCCGTCCCCTAGATCACGAGCTTGGTCACCATGCCGCGTGAAACCAGCAACCCGCTGGGCAGGGATCCCTCTTCTCGCTCCGGGCCCATGAACTGTGGGGGTAGCTATTTAATGAACTTTATCAGACATCTGGTT
Carden et al. (2012)	Hap124	MODERN	Ireland	Ireland	IRE14a	JQ599372	IRE14	TATGTAATA-AAACT-TTATGCGCTTATAGTACATAGAATTAATGTACTAGGACATATTATGTATAATAGTACATTATATTATATGCCCCATGCTTATAAGCATGTATTCTCTATTATTTATAGTACATAGTACATGATGTTGTTCATCGTACATAGTACATTAAGTCAAATCAGTCCTTGTCAACATGCGTATCCCGTCCCCTAGATCACGAGCTTGGTCACCATGCCGCGTGAAACCAGCAACCCGCTGGGCAGGGATCCCTCTTCTCGCTCCGGGCCCATAGATCGTGGGGGTAGCTATTTAATGAACTTTATCAGACATCTGGTT
Carden et al. (2012)	Hap124	MODERN	UK	Rum	IRE14b	JQ599372	IRE14	TATGTAATA-AAACT-TTATGCGCTTATAGTACATAGAATTAATGTACTAGGACATATTATGTATAATAGTACATTATATTATATGCCCCATGCTTATAAGCATGTATTCTCTATTATTTATAGTACATAGTACATGATGTTGTTCATCGTACATAGTACATTAAGTCAAATCAGTCCTTGTCAACATGCGTATCCCGTCCCCTAGATCACGAGCTTGGTCACCATGCCGCGTGAAACCAGCAACCCGCTGGGCAGGGATCCCTCTTCTCGCTCCGGGCCCATAGATCGTGGGGGTAGCTATTTAATGAACTTTATCAGACATCTGGTT
Carden et al. (2012)	Hap124	MODERN	Italy	Sardinia	IRE14c	JQ599372	IRE14	TATGTAATA-AAACT-TTATGCGCTTATAGTACATAGAATTAATGTACTAGGACATATTATGTATAATAGTACATTATATTATATGCCCCATGCTTATAAGCATGTATTCTCTATTATTTATAGTACATAGTACATGATGTTGTTCATCGTACATAGTACATTAAGTCAAATCAGTCCTTGTCAACATGCGTATCCCGTCCCCTAGATCACGAGCTTGGTCACCATGCCGCGTGAAACCAGCAACCCGCTGGGCAGGGATCCCTCTTCTCGCTCCGGGCCCATAGATCGTGGGGGTAGCTATTTAATGAACTTTATCAGACATCTGGTT
Carden et al. (2012)	Hap124	MODERN	Spain	Spain	IRE14d	JQ599372	IRE14	TATGTAATA-AAACT-TTATGCGCTTATAGTACATAGAATTAATGTACTAGGACATATTATGTATAATAGTACATTATATTATATGCCCCATGCTTATAAGCATGTATTCTCTATTATTTATAGTACATAGTACATGATGTTGTTCATCGTACATAGTACATTAAGTCAAATCAGTCCTTGTCAACATGCGTATCCCGTCCCCTAGATCACGAGCTTGGTCACCATGCCGCGTGAAACCAGCAACCCGCTGGGCAGGGATCCCTCTTCTCGCTCCGGGCCCATAGATCGTGGGGGTAGCTATTTAATGAACTTTATCAGACATCTGGTT
McDevitt et al. (2009)	Hap124	MODERN	Ireland	Ireland	WK1	FJ743498	WK1	TATGTAATA-AAACT-TTATGCGCTTATAGTACATAGAATTAATGTACTAGGACATATTATGTATAATAGTACATTATATTATATGCCCCATGCTTATAAGCATGTATTCTCTATTATTTATAGTACATAGTACATGATGTTGTTCATCGTACATAGTACATTAAGTCAAATCAGTCCTTGTCAACATGCGTATCCCGTCCCCTAGATCACGAGCTTGGTCACCATGCCGCGTGAAACCAGCAACCCGCTGGGCAGGGATCCCTCTTCTCGCTCCGGGCCCATAGATCGTGGGGGTAGCTATTTAATGAACTTTATCAGACATCTGGTT
Carden et al. (2012)	Hap125	MODERN	Ireland	Ireland	IRE1a	JQ599359	IRE1	TATGTAATA-AAACC-TTATGCGCTTATAGTACATAGAATTAATGTACTAGGACATACTATGTATAATAGTACATTATATTATATGCCCCATGCATATAAGCATGTACTTTCTATTATTTATAGTACATAGTACATGATGTTGTTTATCGTACATAGCGCATTAAGTCAAATCAGTCCTTGTCAACATGCGTATCCCGTCCCCTAGATCACGAGCTTGATTACCATGCCGCGTGAAACCAGCAACCCGCTGGGCAGGGATCCCTCTTCTCGCTCCGGGCCCATGAACTGTGGGGGTAGCTATTTAATGAACTTTATCAGACATCTGGTT
Carden et al. (2012)	Hap125	MODERN	UK	Rum	IRE1b	JQ599359	IRE1	TATGTAATA-AAACC-TTATGCGCTTATAGTACATAGAATTAATGTACTAGGACATACTATGTATAATAGTACATTATATTATATGCCCCATGCATATAAGCATGTACTTTCTATTATTTATAGTACATAGTACATGATGTTGTTTATCGTACATAGCGCATTAAGTCAAATCAGTCCTTGTCAACATGCGTATCCCGTCCCCTAGATCACGAGCTTGATTACCATGCCGCGTGAAACCAGCAACCCGCTGGGCAGGGATCCCTCTTCTCGCTCCGGGCCCATGAACTGTGGGGGTAGCTATTTAATGAACTTTATCAGACATCTGGTT
Carden et al. (2012)	Hap125	MODERN	NewZealand	NewZealand	IRE1c	JQ599359	IRE1	TATGTAATA-AAACC-TTATGCGCTTATAGTACATAGAATTAATGTACTAGGACATACTATGTATAATAGTACATTATATTATATGCCCCATGCATATAAGCATGTACTTTCTATTATTTATAGTACATAGTACATGATGTTGTTTATCGTACATAGCGCATTAAGTCAAATCAGTCCTTGTCAACATGCGTATCCCGTCCCCTAGATCACGAGCTTGATTACCATGCCGCGTGAAACCAGCAACCCGCTGGGCAGGGATCCCTCTTCTCGCTCCGGGCCCATGAACTGTGGGGGTAGCTATTTAATGAACTTTATCAGACATCTGGTT
McDevitt et al. (2009)	Hap125	MODERN	Ireland	Ireland	KNP1	FJ743486	KNP1	TATGTAATA-AAACC-TTATGCGCTTATAGTACATAGAATTAATGTACTAGGACATACTATGTATAATAGTACATTATATTATATGCCCCATGCATATAAGCATGTACTTTCTATTATTTATAGTACATAGTACATGATGTTGTTTATCGTACATAGCGCATTAAGTCAAATCAGTCCTTGTCAACATGCGTATCCCGTCCCCTAGATCACGAGCTTGATTACCATGCCGCGTGAAACCAGCAACCCGCTGGGCAGGGATCCCTCTTCTCGCTCCGGGCCCATGAACTGTGGGGGTAGCTATTTAATGAACTTTATCAGACATCTGGTT
McDevitt et al. (2009)	Hap125	MODERN	Ireland	Ireland	KNP4	FJ743489	KNP4	TATGTAATA-AAACC-TTATGCGCTTATAGTACATAGAATTAATGTACTAGGACATACTATGTATAATAGTACATTATATTATATGCCCCATGCATATAAGCATGTACTTTCTATTATTTATAGTACATAGTACATGATGTTGTTTATCGTACATAGCGCATTAAGTCAAATCAGTCCTTGTCAACATGCGTATCCCGTCCCCTAGATCACGAGCTTGATTACCATGCCGCGTGAAACCAGCAACCCGCTGGGCAGGGATCCCTCTTCTCGCTCCGGGCCCATGAACTGTGGGGGTAGCTATTTAATGAACTTTATCAGACATCTGGTT
Carden et al. (2012)	Hap126	MODERN	Ireland	Ireland	IRE2	JQ599360	IRE2	TATGTAATA-AAACC-TTATGCGCTTATAGTACATAGAATTAATGTACTAGGACATACTATGTATAATAGTACATTATATTATATGCCCCATGCATATAAGCATGTACTTTCTATTATTTATAGTACATAGTACATGATGTTGTTTATCGTACATAGCGCATTAAGTCAAATCAGTCCTTGTCAACATGCGTATCCCGTCCCCTAGATCACGAGCTTGATCACCATGCCGCGTGAAACCAGCAACCCGCTGGGCAGGGATCCCTCTTCTCGCTCCGGGCCCATGAACTGTGGGGGTAGCTATTTAATGAACTTTATCAGACATCTGGTT
McDevitt et al. (2009)	Hap126	MODERN	Ireland	Ireland	KNP2	FJ743487	KNP2	TATGTAATA-AAACC-TTATGCGCTTATAGTACATAGAATTAATGTACTAGGACATACTATGTATAATAGTACATTATATTATATGCCCCATGCATATAAGCATGTACTTTCTATTATTTATAGTACATAGTACATGATGTTGTTTATCGTACATAGCGCATTAAGTCAAATCAGTCCTTGTCAACATGCGTATCCCGTCCCCTAGATCACGAGCTTGATCACCATGCCGCGTGAAACCAGCAACCCGCTGGGCAGGGATCCCTCTTCTCGCTCCGGGCCCATGAACTGTGGGGGTAGCTATTTAATGAACTTTATCAGACATCTGGTT
McDevitt et al. (2009)	Hap126	MODERN	Ireland	Ireland	KNP5	FJ743490	KNP5	TATGTAATA-AAACC-TTATGCGCTTATAGTACATAGAATTAATGTACTAGGACATACTATGTATAATAGTACATTATATTATATGCCCCATGCATATAAGCATGTACTTTCTATTATTTATAGTACATAGTACATGATGTTGTTTATCGTACATAGCGCATTAAGTCAAATCAGTCCTTGTCAACATGCGTATCCCGTCCCCTAGATCACGAGCTTGATCACCATGCCGCGTGAAACCAGCAACCCGCTGGGCAGGGATCCCTCTTCTCGCTCCGGGCCCATGAACTGTGGGGGTAGCTATTTAATGAACTTTATCAGACATCTGGTT
McDevitt et al. (2009)	Hap126	MODERN	Ireland	Ireland	KNP7	FJ743492	KNP7	TATGTAATA-AAACC-TTATGCGCTTATAGTACATAGAATTAATGTACTAGGACATACTATGTATAATAGTACATTATATTATATGCCCCATGCATATAAGCATGTACTTTCTATTATTTATAGTACATAGTACATGATGTTGTTTATCGTACATAGCGCATTAAGTCAAATCAGTCCTTGTCAACATGCGTATCCCGTCCCCTAGATCACGAGCTTGATCACCATGCCGCGTGAAACCAGCAACCCGCTGGGCAGGGATCCCTCTTCTCGCTCCGGGCCCATGAACTGTGGGGGTAGCTATTTAATGAACTTTATCAGACATCTGGTT
Carden et al. (2012)	Hap127	MODERN	Ireland	Ireland	IRE3a	JQ599361	IRE3	TATGTAATA-AAACC-TTATGCGCTTATAGTACATAGAATTAATGTACTAGGACATACTATGTATAATAGTACATTATATTATATGCCCCATGCATATAAGCATGTACTTTCTATTGTTTATAGTACATAGTACATGATGTTGTTCATCGTACATAGCGCATTAAGTCAAATCAGTCCCTGTCAACATGCGTATCCCGTCCCCTAGATCACGAGCTTGATCACCATGCCGCGTGAAACCAGCAACCCGCTGGGCAGGGATCCCTCTTCTCGCTCCGGGCCCATGAACTGTGGGGGTAGCTATTTAATGAACTTTATCAGACATCTGGTT
Carden et al. (2012)	Hap127	MODERN	UK	England	IRE3b	JQ599361	IRE3	TATGTAATA-AAACC-TTATGCGCTTATAGTACATAGAATTAATGTACTAGGACATACTATGTATAATAGTACATTATATTATATGCCCCATGCATATAAGCATGTACTTTCTATTGTTTATAGTACATAGTACATGATGTTGTTCATCGTACATAGCGCATTAAGTCAAATCAGTCCCTGTCAACATGCGTATCCCGTCCCCTAGATCACGAGCTTGATCACCATGCCGCGTGAAACCAGCAACCCGCTGGGCAGGGATCCCTCTTCTCGCTCCGGGCCCATGAACTGTGGGGGTAGCTATTTAATGAACTTTATCAGACATCTGGTT
Carden et al. (2012)	Hap127	MODERN	UK	Rum	IRE3c	JQ599361	IRE3	TATGTAATA-AAACC-TTATGCGCTTATAGTACATAGAATTAATGTACTAGGACATACTATGTATAATAGTACATTATATTATATGCCCCATGCATATAAGCATGTACTTTCTATTGTTTATAGTACATAGTACATGATGTTGTTCATCGTACATAGCGCATTAAGTCAAATCAGTCCCTGTCAACATGCGTATCCCGTCCCCTAGATCACGAGCTTGATCACCATGCCGCGTGAAACCAGCAACCCGCTGGGCAGGGATCCCTCTTCTCGCTCCGGGCCCATGAACTGTGGGGGTAGCTATTTAATGAACTTTATCAGACATCTGGTT
McDevitt et al. (2009)	Hap127	MODERN	Ireland	Ireland	NW1	FJ743483	NW1	TATGTAATA-AAACC-TTATGCGCTTATAGTACATAGAATTAATGTACTAGGACATACTATGTATAATAGTACATTATATTATATGCCCCATGCATATAAGCATGTACTTTCTATTGTTTATAGTACATAGTACATGATGTTGTTCATCGTACATAGCGCATTAAGTCAAATCAGTCCCTGTCAACATGCGTATCCCGTCCCCTAGATCACGAGCTTGATCACCATGCCGCGTGAAACCAGCAACCCGCTGGGCAGGGATCCCTCTTCTCGCTCCGGGCCCATGAACTGTGGGGGTAGCTATTTAATGAACTTTATCAGACATCTGGTT
Carden et al. (2012)	Hap128	MODERN	Ireland	Ireland	IRE5a	JQ599363	IRE5	TATGTAATA-AAACC-TTATGCGCTTATAGTACATAGAATTAATGTACTAGGACATACTATGTATAATAGTACATTATATTATATGCCCCATGCATATAAGCATGTACTTTCTATTATTTATAGTACATAGTACATGATGTTGTTCATCGTACATAGCGCATTAAGTCAAATCAGTCCCTGTCAACATGCGTATCCCGTCCCCTAGATCACGAGCTTGATCACCATGCCGCGTGAAACCAGCAACCCGCTGGGCAGGGATCCCTCTTCTCGCTCCGGGCCCATGAACTGTGGGGGTAGCTATTTAATGAACTTTATCAGACATCTGGTT
Carden et al. (2012)	Hap128	MODERN	UK	Scotland	IRE5b	JQ599363	IRE5	TATGTAATA-AAACC-TTATGCGCTTATAGTACATAGAATTAATGTACTAGGACATACTATGTATAATAGTACATTATATTATATGCCCCATGCATATAAGCATGTACTTTCTATTATTTATAGTACATAGTACATGATGTTGTTCATCGTACATAGCGCATTAAGTCAAATCAGTCCCTGTCAACATGCGTATCCCGTCCCCTAGATCACGAGCTTGATCACCATGCCGCGTGAAACCAGCAACCCGCTGGGCAGGGATCCCTCTTCTCGCTCCGGGCCCATGAACTGTGGGGGTAGCTATTTAATGAACTTTATCAGACATCTGGTT
Carden et al. (2012)	Hap128	MODERN	France	France	IRE5c	JQ599363	IRE5	TATGTAATA-AAACC-TTATGCGCTTATAGTACATAGAATTAATGTACTAGGACATACTATGTATAATAGTACATTATATTATATGCCCCATGCATATAAGCATGTACTTTCTATTATTTATAGTACATAGTACATGATGTTGTTCATCGTACATAGCGCATTAAGTCAAATCAGTCCCTGTCAACATGCGTATCCCGTCCCCTAGATCACGAGCTTGATCACCATGCCGCGTGAAACCAGCAACCCGCTGGGCAGGGATCCCTCTTCTCGCTCCGGGCCCATGAACTGTGGGGGTAGCTATTTAATGAACTTTATCAGACATCTGGTT
Nielsen et al. (2008)	Hap128	MODERN	Denmark	Denmark	Nielsen02	EU544180	H2	TATGTAATA-AAACC-TTATGCGCTTATAGTACATAGAATTAATGTACTAGGACATACTATGTATAATAGTACATTATATTATATGCCCCATGCATATAAGCATGTACTTTCTATTATTTATAGTACATAGTACATGATGTTGTTCATCGTACATAGCGCATTAAGTCAAATCAGTCCCTGTCAACATGCGTATCCCGTCCCCTAGATCACGAGCTTGATCACCATGCCGCGTGAAACCAGCAACCCGCTGGGCAGGGATCCCTCTTCTCGCTCCGGGCCCATGAACTGTGGGGGTAGCTATTTAATGAACTTTATCAGACATCTGGTT
McDevitt et al. (2009)	Hap128	MODERN	Ireland	Ireland	NW3	FJ743485	NW3	TATGTAATA-AAACC-TTATGCGCTTATAGTACATAGAATTAATGTACTAGGACATACTATGTATAATAGTACATTATATTATATGCCCCATGCATATAAGCATGTACTTTCTATTATTTATAGTACATAGTACATGATGTTGTTCATCGTACATAGCGCATTAAGTCAAATCAGTCCCTGTCAACATGCGTATCCCGTCCCCTAGATCACGAGCTTGATCACCATGCCGCGTGAAACCAGCAACCCGCTGGGCAGGGATCCCTCTTCTCGCTCCGGGCCCATGAACTGTGGGGGTAGCTATTTAATGAACTTTATCAGACATCTGGTT
Carden et al. (2012)	Hap129	MODERN	Ireland	Ireland	IRE6a	JQ599364	IRE6	TATGTAATA-AAACC-TTATGCGCTTATAGTACATAGAATTAATGTACTAGGACATACTATGTATAATAGTACATTATATTATATGCCCCATGCATATAAGCATGTACTTTCTATTATTTATAGTACATAGTGCATGATGTTGTTCATCGTACATAGCGCATTAAGTCAAATCAGTCCTTGTCAACATGCGTATCCCGTCCCCTAGATCACGAGCTTGATTACCATGCCGCGTGAAACCAGCAACCCGCTGGGCAGGGATCCCTCTTCTCGCTCCGGGCCCATGAACTGTGGGGGTAGCTATTTAATGAACTTTATCAGACATCTGGTT
Carden et al. (2012)	Hap129	MODERN	UK	Scotland	IRE6b	JQ599364	IRE6	TATGTAATA-AAACC-TTATGCGCTTATAGTACATAGAATTAATGTACTAGGACATACTATGTATAATAGTACATTATATTATATGCCCCATGCATATAAGCATGTACTTTCTATTATTTATAGTACATAGTGCATGATGTTGTTCATCGTACATAGCGCATTAAGTCAAATCAGTCCTTGTCAACATGCGTATCCCGTCCCCTAGATCACGAGCTTGATTACCATGCCGCGTGAAACCAGCAACCCGCTGGGCAGGGATCCCTCTTCTCGCTCCGGGCCCATGAACTGTGGGGGTAGCTATTTAATGAACTTTATCAGACATCTGGTT
Carden et al. (2012)	Hap129	MODERN	Scandinavia	Norway	IRE6c	JQ599364	IRE6	TATGTAATA-AAACC-TTATGCGCTTATAGTACATAGAATTAATGTACTAGGACATACTATGTATAATAGTACATTATATTATATGCCCCATGCATATAAGCATGTACTTTCTATTATTTATAGTACATAGTGCATGATGTTGTTCATCGTACATAGCGCATTAAGTCAAATCAGTCCTTGTCAACATGCGTATCCCGTCCCCTAGATCACGAGCTTGATTACCATGCCGCGTGAAACCAGCAACCCGCTGGGCAGGGATCCCTCTTCTCGCTCCGGGCCCATGAACTGTGGGGGTAGCTATTTAATGAACTTTATCAGACATCTGGTT
Carden et al. (2012)	Hap129	MODERN	Spain	Spain	IRE6d	JQ599364	IRE6	TATGTAATA-AAACC-TTATGCGCTTATAGTACATAGAATTAATGTACTAGGACATACTATGTATAATAGTACATTATATTATATGCCCCATGCATATAAGCATGTACTTTCTATTATTTATAGTACATAGTGCATGATGTTGTTCATCGTACATAGCGCATTAAGTCAAATCAGTCCTTGTCAACATGCGTATCCCGTCCCCTAGATCACGAGCTTGATTACCATGCCGCGTGAAACCAGCAACCCGCTGGGCAGGGATCCCTCTTCTCGCTCCGGGCCCATGAACTGTGGGGGTAGCTATTTAATGAACTTTATCAGACATCTGGTT
Carden et al. (2012)	Hap130	MODERN	Ireland	Ireland	IRE7a	JQ599365	IRE7	TATGTAATA-AAACC-TTATGCGCTTATAGTACATAGAATTAATGTACTAGGACATACTATGTATAATAGTACATTATATTATATGCCCCATGCATATAAGCATGTACTTTCTATTATTTATAGTACATAGTGCATGATGTTGTTCATCGTACATAGCACATTAAGTCAAATCAGTCCTTGTCAACATGCGTATCCCGTCCCCTAGATCACGAGCTTGATTACCATGCCGCGTGAAACCAGCAACCCGCTGGGCAGGGATCCCTCTTCTCGCTCCGGGCCCATGAACTGTGGGGGTAGCTATTTAATGAACTTTATCAGACATCTGGTT
Carden et al. (2012)	Hap130	MODERN	UK	Scotland	IRE7b	JQ599365	IRE7	TATGTAATA-AAACC-TTATGCGCTTATAGTACATAGAATTAATGTACTAGGACATACTATGTATAATAGTACATTATATTATATGCCCCATGCATATAAGCATGTACTTTCTATTATTTATAGTACATAGTGCATGATGTTGTTCATCGTACATAGCACATTAAGTCAAATCAGTCCTTGTCAACATGCGTATCCCGTCCCCTAGATCACGAGCTTGATTACCATGCCGCGTGAAACCAGCAACCCGCTGGGCAGGGATCCCTCTTCTCGCTCCGGGCCCATGAACTGTGGGGGTAGCTATTTAATGAACTTTATCAGACATCTGGTT
McDevitt et al. (2009)	Hap130	MODERN	Ireland	Ireland	SCB1	FJ743493	SCB1	TATGTAATA-AAACC-TTATGCGCTTATAGTACATAGAATTAATGTACTAGGACATACTATGTATAATAGTACATTATATTATATGCCCCATGCATATAAGCATGTACTTTCTATTATTTATAGTACATAGTGCATGATGTTGTTCATCGTACATAGCACATTAAGTCAAATCAGTCCTTGTCAACATGCGTATCCCGTCCCCTAGATCACGAGCTTGATTACCATGCCGCGTGAAACCAGCAACCCGCTGGGCAGGGATCCCTCTTCTCGCTCCGGGCCCATGAACTGTGGGGGTAGCTATTTAATGAACTTTATCAGACATCTGGTT
Carden et al. (2012)	Hap131	MODERN	Ireland	Ireland	IRE8a	JQ599366	IRE8	TATGTAATA-AAACC-TTATGCGCTTATAGTACATAGAATTAATGTACTAGGACATACTATGTATAATAGTACATTATATTATATGCCCCATGCATATAAGCATGTATTTTCTATTATTTATAGTACATAGTGCATGATGTTGTTCATCGTACATAGCGCATTAAGTCAAATCAGTCCTCGTCAACATGCGTATCCCGTCCCCTAGATCACGAGCTTGATTACCATGCCGCGTGAAACCAGCAACCCGCTAGGCAGGGATCCCTCTTCTCGCTCCGGGCCCATGAACTGTGGGGGTAGCTATTTAATGAACTTTATCAGACATCTGGTT
Carden et al. (2012)	Hap131	MODERN	UK	Scotland	IRE8b	JQ599366	IRE8	TATGTAATA-AAACC-TTATGCGCTTATAGTACATAGAATTAATGTACTAGGACATACTATGTATAATAGTACATTATATTATATGCCCCATGCATATAAGCATGTATTTTCTATTATTTATAGTACATAGTGCATGATGTTGTTCATCGTACATAGCGCATTAAGTCAAATCAGTCCTCGTCAACATGCGTATCCCGTCCCCTAGATCACGAGCTTGATTACCATGCCGCGTGAAACCAGCAACCCGCTAGGCAGGGATCCCTCTTCTCGCTCCGGGCCCATGAACTGTGGGGGTAGCTATTTAATGAACTTTATCAGACATCTGGTT
McDevitt et al. (2009)	Hap131	MODERN	Ireland	Ireland	MY1	FJ743497	MY1	TATGTAATA-AAACC-TTATGCGCTTATAGTACATAGAATTAATGTACTAGGACATACTATGTATAATAGTACATTATATTATATGCCCCATGCATATAAGCATGTATTTTCTATTATTTATAGTACATAGTGCATGATGTTGTTCATCGTACATAGCGCATTAAGTCAAATCAGTCCTCGTCAACATGCGTATCCCGTCCCCTAGATCACGAGCTTGATTACCATGCCGCGTGAAACCAGCAACCCGCTAGGCAGGGATCCCTCTTCTCGCTCCGGGCCCATGAACTGTGGGGGTAGCTATTTAATGAACTTTATCAGACATCTGGTT
Carden et al. (2012)	Hap132	MODERN	Ireland	Ireland	IRE9a	JQ599367	IRE9	TATGTAATA-AAACC-TTATGCGCTTATAGTACATAGAATTAATGTACTAGGACATACTATGTATAATAGTACATTATATTATATGCCCCATGCATATAAGCATGTACTTTCTATTATTTATAGTACATAGTGCATGATGTTGTTCATCGTACATAGTGCATTAAGTCAAATCAGTCCTTGTCAACATGCGTATCCCGTCCCTTAGATCACGAGCTTGATTACCATGCCGCGTGAAACCAGCAACCCGCTAGGCAGGGATCCCTCTTCTCGCTCCGGGCCCATAAACTGTGGGGGTAGCTATTTAATGAACTTTATCAGACATCTGGTT
Carden et al. (2012)	Hap132	MODERN	UK	Scotland	IRE9b	JQ599367	IRE9	TATGTAATA-AAACC-TTATGCGCTTATAGTACATAGAATTAATGTACTAGGACATACTATGTATAATAGTACATTATATTATATGCCCCATGCATATAAGCATGTACTTTCTATTATTTATAGTACATAGTGCATGATGTTGTTCATCGTACATAGTGCATTAAGTCAAATCAGTCCTTGTCAACATGCGTATCCCGTCCCTTAGATCACGAGCTTGATTACCATGCCGCGTGAAACCAGCAACCCGCTAGGCAGGGATCCCTCTTCTCGCTCCGGGCCCATAAACTGTGGGGGTAGCTATTTAATGAACTTTATCAGACATCTGGTT
Carden et al. (2012)	Hap132	MODERN	UK	England	IRE9c	JQ599367	IRE9	TATGTAATA-AAACC-TTATGCGCTTATAGTACATAGAATTAATGTACTAGGACATACTATGTATAATAGTACATTATATTATATGCCCCATGCATATAAGCATGTACTTTCTATTATTTATAGTACATAGTGCATGATGTTGTTCATCGTACATAGTGCATTAAGTCAAATCAGTCCTTGTCAACATGCGTATCCCGTCCCTTAGATCACGAGCTTGATTACCATGCCGCGTGAAACCAGCAACCCGCTAGGCAGGGATCCCTCTTCTCGCTCCGGGCCCATAAACTGTGGGGGTAGCTATTTAATGAACTTTATCAGACATCTGGTT
Carden et al. (2012)	Hap132	MODERN	France	France	IRE9d	JQ599367	IRE9	TATGTAATA-AAACC-TTATGCGCTTATAGTACATAGAATTAATGTACTAGGACATACTATGTATAATAGTACATTATATTATATGCCCCATGCATATAAGCATGTACTTTCTATTATTTATAGTACATAGTGCATGATGTTGTTCATCGTACATAGTGCATTAAGTCAAATCAGTCCTTGTCAACATGCGTATCCCGTCCCTTAGATCACGAGCTTGATTACCATGCCGCGTGAAACCAGCAACCCGCTAGGCAGGGATCCCTCTTCTCGCTCCGGGCCCATAAACTGTGGGGGTAGCTATTTAATGAACTTTATCAGACATCTGGTT
McDevitt et al. (2009)	Hap132	MODERN	Ireland	Ireland	SCB2	FJ743494	SCB2	TATGTAATA-AAACC-TTATGCGCTTATAGTACATAGAATTAATGTACTAGGACATACTATGTATAATAGTACATTATATTATATGCCCCATGCATATAAGCATGTACTTTCTATTATTTATAGTACATAGTGCATGATGTTGTTCATCGTACATAGTGCATTAAGTCAAATCAGTCCTTGTCAACATGCGTATCCCGTCCCTTAGATCACGAGCTTGATTACCATGCCGCGTGAAACCAGCAACCCGCTAGGCAGGGATCCCTCTTCTCGCTCCGGGCCCATAAACTGTGGGGGTAGCTATTTAATGAACTTTATCAGACATCTGGTT
McDevitt et al. (2009)	Hap133	MODERN	Ireland	Ireland	KNP3	FJ743488	KNP3	TATGTAATA-AAACC-TTATGCGCTTATAGTACATAGAATTAATGTACTAGGACATACTATGTATAATAGTACATTATATTATATGCCCCATGCATATAAGCATGTACTTTCTATTATTTATAGTACATAGGACATGATGTTGTTTATCGTACATAGCGCATTAAGTCAAATCAGTCCTTGTCAACATGCGTATCCCGTCCCCTAGATCACGAGCTTGATTACCATGCCGCGTGAAACCAGCAACCCGCTGGGCAGGGATCCCTCTTCTCGCTCCGGGCCCATGAACTGTGGGGGTAGCTATTTAATGAACTTTATCAGACATCTGGTT
McDevitt et al. (2009)	Hap134	MODERN	Ireland	Ireland	KNP6	FJ743491	KNP6	TATGTAATA-AAACC-TTATGCGCTTATAGTACATAGAATTAATGTACTAGGACATACTATGTATAATAGTACATTATATTATATGCCCCATGCATATAAGCATGTACTTTCTATTATTTATAGTACATAGTACATGATGTTGTTTATCGTACATAGCGCATTAAGTCAAATCGGTCCTTGTCAACATGCGTATCCCGTCCCCTAGATCACGAGCTTGATCACCATGCCGCGTGAAACCAGCAACCCGCTGGGCAGGGATCCCTCTTCTCGCTCCGGGGCCATGAACTGTGGGGGTAGCTATTTAATGAACTATATCAGACATCTGGTT
McDevitt et al. (2009)	Hap135	MODERN	Ireland	Ireland	WK2	FJ743499	WK2	TATGTAATA-AAACC-TTATGCGCTTATAGTACATAGAATTAATGTACTAGGACATACTATGTATAATAGTACATTATATTATATGCCCCATGCATATAAGCATGTATTTTCTATTATTTATAGTACATAGTGCATGATGTTGTTCATCGTACATAGCGCATTAAGTCAAATCAGTCCTTGTCAACATGCGTATCCCGTCCCCTAGATCACGAGCTTGATTACCATGCCGCGTGAAACCAGCAACCCGCTAGGCAGGGATCCCTCTTCTCGCTCCGGGCCCATGAATCGTGGGGGTAGCTATTTAATGAACTTTATCAGACATCTGGTT
Randi et al. (2001)	Hap136	MODERN	Europe	Norway	Randi88	AF291888	atlanticus	TATGTAATA-AAACC-TTATGCGCTTATAGTACATAGAATTAATGTACTAGGACATACTATGTATAATAGTACATTATATTATATGCCCCATGCATATAAGCATGTATTTTCTATTATTTATAGTACATAGTGCATGATGTTGTTCATCGTACATAGCGCATTAAGTCAAATCAGTCCTTGTCAACATGCGTATCCCGTCCCCTAGATCACGAGCTTGATTACCATGCCGCGTGAAACCAGCAACCCGCTGGGCAGGGATCCCTCTTCTCGCTCCGGGCCCATGAACTGTGGGGGTAGCTATTTAATGAACTTTATCAGACATCTGGTT
Fickel et al. (2012)	Hap137	MODERN	Europe	CzechRep	Fickel02	JQ004399	HT02	TATGTAATA-AAACC-TTATGCGCTTATAGTACATAGAATTAATGTACTAGGACATACTATGTATAATAGTACATTATATTATATGCCCCATGCATATAAGCATGTACTTTCTATTATTTATAGTACATAGTACATGATGTTGTTCATCGTACATAGCGCATTAAGTCAAATCAGTCCTTGTCAACATGCGTATCCCGTCCCCTAGATCACGAGCTTGATTACCATGCCGCGTGAAACCAGCAACCCGCTGGGCAGGGATCCCTCTTCTCGCTCCGGGCCCATGAACTGTGGGGGTAGCTATTTAATGAACTTTATCAGACATCTGGTT
Carden et al. (2012)	Hap138	MODERN	UK	Scotland	IRE4a	JQ599362	IRE4	TATGTAATA-AAACC-TTATGCGCTTATAGTACATAGAATTAATGTACTAGGACATACTATGTATAATAGTACATTATATTATATGCCCCATGCATATAAGCACGTACTTTCTATTATTTATAGTACATAGTACATGATGTTGTTCATCGTACATAGCGCATTAAGTCAAATCAGTCCCTGTCAACATGCGTATCCCGTCCCCTAGATCACGAGCTTGATCACCATGCCGCGTGAAACCAGCAACCCGCTGGGCAGGGATCCCTCTTCTCGCTCCGGGCCCATGAACTGTGGGGGTAGCTATTTAATGAACTTTATCAGACATCTGGTT
Carden et al. (2012)	Hap138	MODERN	UK	NewZealand	IRE4b	JQ599362	IRE4	TATGTAATA-AAACC-TTATGCGCTTATAGTACATAGAATTAATGTACTAGGACATACTATGTATAATAGTACATTATATTATATGCCCCATGCATATAAGCACGTACTTTCTATTATTTATAGTACATAGTACATGATGTTGTTCATCGTACATAGCGCATTAAGTCAAATCAGTCCCTGTCAACATGCGTATCCCGTCCCCTAGATCACGAGCTTGATCACCATGCCGCGTGAAACCAGCAACCCGCTGGGCAGGGATCCCTCTTCTCGCTCCGGGCCCATGAACTGTGGGGGTAGCTATTTAATGAACTTTATCAGACATCTGGTT
Carden et al. (2012)	Hap139	MODERN	UK	OuterHebs	UIST	JQ599377	UIST	TATGTAATA-AAACC-TTATGCGCTTATAGTACATAGAATTAATGTACTAGGACATACTATGTATAATAGTACATTATATTATATGCCCCATGCATATAAGCATGTACTTTCTATTATTTATAGTACATAGTACATGATGTTGTTCATCGTACATAGCACATTAAGTCAAATCAGTCCCTGTCAACATGCGTATCCCGTCCCCTAGATCACGAGCTTGATCACCATGCCGCGTGAAACCAGCAACCCGCTGGGCAGGGATCCCTCTTCTCGCTCCGGGCCCATGAACTGTGGGGGTAGCTATTTAATGAACTTTATCAGACATCTGGTT
Fickel et al. (2012)	Hap140	MODERN	Europe	CzechRep	Fickel04a	JQ004400	HT04	TATGTAATGTAAATC-TTATGCGCTTATAGTACATAAAATTAATGTACTAGGACATACTATGTATAATAGTACATTATATTATATGCCCCATGCTTATAAGCATGTACCTTTCATTATTTACAGTACATAGTACATGATGTTGTTCATCGTACATAGCGCATTAAGTCAAATCAATTCTTGTCAACATGCATATCCCGTCCCCTAGATCACGAGCTTGATCACCATGCCGCGTGAAACCAGCAACCCGCTAGGCAGGGATCCCTCTTCTCGCTCCGGGCCCATAAATTGTGGGGGTAGCTATTTAATGAACTTTATCAGACATCTGGTT
Fickel et al. (2012)	Hap140	MODERN	Europe	Germany	Fickel04b	JQ004400	HT04	TATGTAATGTAAATC-TTATGCGCTTATAGTACATAAAATTAATGTACTAGGACATACTATGTATAATAGTACATTATATTATATGCCCCATGCTTATAAGCATGTACCTTTCATTATTTACAGTACATAGTACATGATGTTGTTCATCGTACATAGCGCATTAAGTCAAATCAATTCTTGTCAACATGCATATCCCGTCCCCTAGATCACGAGCTTGATCACCATGCCGCGTGAAACCAGCAACCCGCTAGGCAGGGATCCCTCTTCTCGCTCCGGGCCCATAAATTGTGGGGGTAGCTATTTAATGAACTTTATCAGACATCTGGTT
