# Supplementary material for: Colonization of the Scottish islands via long-distance Neolithic transport of red deer (Cervus elaphus)
Source: Proc Biol Sci. 2016 Apr 13;283(1828):20160095. doi: 10.1098/rspb.2016.0095 (PMC4843653; doi:10.1098/rspb.2016.0095)
Supplement: Table S3 [file rspb20160095supp6.xls]

## Sheet: Sheet1
	Haplotype:	16	7	10	8	12	13	11	9	14	15	17	18	19	20
Mainland																Total N
Risga	Mesolithic	1		2												3
Applecross	Iron Age		1													0
Inner Hebrides
Castell Na Gilean	Mesolithic			5												1
Cnoc Sligeach	Mesolithic			3												3
Priory Midden	Mesolithic			1												0
Orkney
Ness of Brodgar	Neolithic				2											0
Links of Notland	Neolithic					1										0
Moaness	Bronze Age						1									0
Mine Howe	Iron Age							7								5
Outer Hebrides
Northton	Neolithic							1	4							4
Northton	Beaker							4		1	1					4
Northton	Late Iron Age							2	1			1				4
Baleshare	Late Iron Age													1
Bornais	Late Iron Age							2								1
Bornais	Early Norse							1					1	1		1
Bornais	Late Norse														1	1
Other
Ireland	Bronze Age
Norway	Ancient
Italian	Bronze Age
Scottish	Modern
Spain	Modern
